# Supplementary material for: Solid state frustrated Lewis pair chemistry
Source: Chem Sci. 2018 Apr 23;9(21):4859–65. doi: 10.1039/c8sc01089g (PMC5982199; doi:10.1039/c8sc01089g)
Supplement: Supplementary file 2 [file SC-009-C8SC01089G-s002.cif]

# Electronic Supplementary Material (ESI) for Chemical Science.
# This journal is © The Royal Society of Chemistry 2018

####################################################################### 
# 
# This file contains crystal structure data downloaded from the 
# Cambridge Structural Database (CSD) hosted by the Cambridge 
# Crystallographic Data Centre (CCDC).
# 
# Full information about CCDC data access policies and citation 
# guidelines are available at http://www.ccdc.cam.ac.uk/access/V1 
# 
# Audit and citation data items may have been added by the CCDC. 
# Please retain this information to preserve the provenance of 
# this file and to allow appropriate attribution of the data. 
# 
#######################################################################

data_erk8280
_database_code_depnum_ccdc_archive 'CCDC 1515080'
_audit_update_record             
;
2016-11-04 deposited with the CCDC.
2018-04-23 downloaded from the CCDC.
;

_chemical_name_systematic        ?
_chemical_name_common            ?
_chemical_formula_moiety         ?
_chemical_formula_sum            'C36 H35 B F15 P'
_chemical_formula_iupac          ?
_chemical_formula_weight         794.42

_chemical_melting_point          ?

_space_group_crystal_system      monoclinic
_space_group_name_H-M_alt        'C 1 2/c 1'
_space_group_name_Hall           '-C 2yc'
loop_
_space_group_symop_operation_xyz
'x, y, z'
'-x, y, -z+1/2'
'x+1/2, y+1/2, z'
'-x+1/2, y+1/2, -z+1/2'
'-x, -y, -z'
'x, -y, z-1/2'
'-x+1/2, -y+1/2, -z'
'x+1/2, -y+1/2, z-1/2'

_cell_length_a                   28.898(3)
_cell_length_b                   11.2532(9)
_cell_length_c                   21.7565(19)
_cell_angle_alpha                90
_cell_angle_beta                 105.318(5)
_cell_angle_gamma                90
_cell_volume                     6823.8(10)
_cell_formula_units_Z            8
_cell_measurement_reflns_used    4821
_cell_measurement_theta_min      4.2138
_cell_measurement_theta_max      65.9265
_cell_measurement_temperature    100.(2)

_exptl_crystal_description       needle
_exptl_crystal_colour            colourless
_exptl_crystal_size_max          0.260
_exptl_crystal_size_mid          0.030
_exptl_crystal_size_min          0.010
_exptl_crystal_density_diffrn    1.547
_exptl_crystal_density_meas      ?
_exptl_crystal_density_method    'not measured'
_exptl_crystal_F_000             3248

_exptl_absorpt_coefficient_mu    1.718
_exptl_absorpt_correction_type   multi-scan
_exptl_absorpt_process_details   
;
Bruker AXS (2014). SADABS, Version 2014/2, Bruker AXS Inc., Madison, Wisconsin,
USA.
;
_exptl_absorpt_correction_T_min  0.75
_exptl_absorpt_correction_T_max  0.98

_exptl_special_details           
;
;

_diffrn_ambient_temperature      100.(2)

_diffrn_source                   'fine-focus sealed tube'
_diffrn_source_type              'fine-focus sealed tube'

_diffrn_radiation_type           CuK\a
_diffrn_radiation_wavelength     1.54178
_diffrn_radiation_monochromator  graphite

_diffrn_measurement_device_type  'KappaCCD APEXII'
_diffrn_measurement_method       'phi / omega scans'

_diffrn_detector_area_resol_mean 8.3333

_diffrn_reflns_number            39592
_diffrn_reflns_av_R_equivalents  0.1569
_diffrn_reflns_av_unetI/netI     0.1091
_diffrn_reflns_theta_min         4.21
_diffrn_reflns_theta_max         65.07
_diffrn_reflns_theta_full        65.07
_diffrn_measured_fraction_theta_max 0.997
_diffrn_measured_fraction_theta_full 0.997
_diffrn_reflns_limit_h_min       -33
_diffrn_reflns_limit_h_max       32
_diffrn_reflns_limit_k_min       -13
_diffrn_reflns_limit_k_max       12
_diffrn_reflns_limit_l_min       -25
_diffrn_reflns_limit_l_max       25

_refine_special_details          
;
Reflections were merged by SHELXL according to the crystal
class for the calculation of statistics and refinement.

_reflns_Friedel_fraction is defined as the number of unique
Friedel pairs measured divided by the number that would be
possible theoretically, ignoring centric projections and
systematic absences.
;

_reflns_number_total             5803
_reflns_number_gt                3530
_reflns_threshold_expression     'I > 2\s(I)'

_refine_ls_structure_factor_coef Fsqd
_refine_ls_matrix_type           full
_refine_ls_R_factor_all          0.1662
_refine_ls_R_factor_gt           0.1155
_refine_ls_wR_factor_gt          0.2947
_refine_ls_wR_factor_ref         0.3337
_refine_ls_goodness_of_fit_ref   1.019
_refine_ls_restrained_S_all      1.019
_refine_ls_number_reflns         5803
_refine_ls_number_parameters     486
_refine_ls_number_restraints     0
_refine_ls_number_constraints    ?
_refine_ls_hydrogen_treatment    mixed
_refine_ls_weighting_scheme      calc
_refine_ls_weighting_details     
'w=1/[\s^2^(Fo^2^)+(0.1592P)^2^+65.6657P] where P=(Fo^2^+2Fc^2^)/3'

_atom_sites_solution_hydrogens   mixed
_atom_sites_solution_primary     ?
_atom_sites_solution_secondary   ?

_refine_ls_shift/su_max          0.000
_refine_ls_shift/su_mean         0.000
_refine_diff_density_max         1.163
_refine_diff_density_min         -0.506
_refine_ls_extinction_method     none
_refine_ls_extinction_coef       ?

loop_
_atom_type_symbol
_atom_type_description
_atom_type_scat_dispersion_real
_atom_type_scat_dispersion_imag
_atom_type_scat_source
C C 0.0181 0.0091 'International Tables Vol C Tables 4.2.6.8 and 6.1.1.4'
H H 0.0000 0.0000 'International Tables Vol C Tables 4.2.6.8 and 6.1.1.4'
B B 0.0090 0.0039 'International Tables Vol C Tables 4.2.6.8 and 6.1.1.4'
F F 0.0727 0.0534 'International Tables Vol C Tables 4.2.6.8 and 6.1.1.4'
P P 0.2955 0.4335 'International Tables Vol C Tables 4.2.6.8 and 6.1.1.4'

_computing_data_collection       'APEX2 v.2014.1--1 (Bruker AXS Inc., 2014)'
_computing_cell_refinement       'SAINT V8.34A (Bruker AXS Inc., 2013)'
_computing_data_reduction        'SAINT V8.34A (Bruker AXS Inc., 2013)'
_computing_structure_solution    'SHELXL--2014 (Sheldrick, 2014)'
_computing_structure_refinement  'SHELXL-2014 (Sheldrick, 2014)'
_computing_molecular_graphics    'APEX2 v.2014.1--1 (Bruker AXS Inc., 2014)'
_computing_publication_material  'APEX2 v.2014.1--1 (Bruker AXS Inc., 2014)'

loop_
_atom_site_type_symbol
_atom_site_label
_atom_site_fract_x
_atom_site_fract_y
_atom_site_fract_z
_atom_site_U_iso_or_equiv
_atom_site_adp_type
_atom_site_calc_flag
_atom_site_refinement_flags_adp
_atom_site_refinement_flags_occupancy
_atom_site_refinement_flags_posn
_atom_site_occupancy
_atom_site_disorder_assembly
_atom_site_disorder_group
B B1 0.5734(3) 0.4532(9) 0.3852(5) 0.048(2) Uani d . . . 1 . .
H H2 0.562(3) 0.565(8) 0.385(4) 0.06(2) Uiso d . . . 1 . .
C C1 0.6558(4) 0.0635(8) 0.8479(5) 0.061(2) Uani d . . . 1 . .
H H1A 0.6877 0.0241 0.8648 0.073 Uiso calc U . R 1 . .
P P1 0.62430(7) 0.03005(19) 0.90707(10) 0.0436(5) Uani d . . . 1 . .
H H1 0.602(3) -0.076(8) 0.890(4) 0.06(2) Uiso d . . . 1 . .
C C2 0.6358(4) 0.0036(9) 0.7876(5) 0.072(3) Uani d . . . 1 . .
H H2A 0.603 0.034 0.7684 0.087 Uiso calc U . R 1 . .
H H2B 0.6334 -0.0826 0.7953 0.087 Uiso calc U . R 1 . .
C C3 0.6679(4) 0.0238(9) 0.7395(4) 0.061(2) Uani d . . . 1 . .
H H3A 0.699 -0.0176 0.7553 0.073 Uiso calc U . R 1 . .
H H3B 0.6515 -0.0093 0.6972 0.073 Uiso calc U . R 1 . .
C C4 0.6764(5) 0.1563(11) 0.7336(5) 0.081(3) Uani d . . . 1 . .
H H4A 0.6981 0.1678 0.7057 0.097 Uiso calc U . R 1 . .
H H4B 0.6454 0.1948 0.7126 0.097 Uiso calc U . R 1 . .
C C5 0.6968(4) 0.2149(9) 0.7938(5) 0.062(3) Uani d . . . 1 . .
H H5A 0.6984 0.3014 0.7862 0.075 Uiso calc U . R 1 . .
H H5B 0.7301 0.1861 0.8113 0.075 Uiso calc U . R 1 . .
C C6 0.6686(3) 0.1945(7) 0.8437(4) 0.0429(18) Uani d . . . 1 . .
H H6A 0.6881 0.2218 0.8859 0.051 Uiso calc U . R 1 . .
H H6B 0.6388 0.2423 0.8323 0.051 Uiso calc U . R 1 . .
C C11 0.6646(3) 0.0150(7) 0.9867(4) 0.0464(19) Uani d . . . 1 . .
H H11 0.6457 -0.0251 1.0131 0.056 Uiso calc U . R 1 . .
C C12 0.7079(3) -0.0669(8) 0.9884(5) 0.054(2) Uani d . . . 1 . .
H H12A 0.6961 -0.1449 0.9696 0.064 Uiso calc U . R 1 . .
H H12B 0.7277 -0.0314 0.9624 0.064 Uiso calc U . R 1 . .
C C13 0.7388(3) -0.0851(8) 1.0566(5) 0.061(2) Uani d . . . 1 . .
H H13A 0.7204 -0.1312 1.0809 0.073 Uiso calc U . R 1 . .
H H13B 0.7677 -0.1317 1.0556 0.073 Uiso calc U . R 1 . .
C C14 0.7543(3) 0.0331(8) 1.0902(5) 0.056(2) Uani d . . . 1 . .
H H14A 0.7761 0.0748 1.0692 0.067 Uiso calc U . R 1 . .
H H14B 0.7719 0.0181 1.1351 0.067 Uiso calc U . R 1 . .
C C15 0.7103(3) 0.1118(8) 1.0879(4) 0.053(2) Uani d . . . 1 . .
H H15A 0.6898 0.073 1.112 0.064 Uiso calc U . R 1 . .
H H15B 0.7211 0.1891 1.1085 0.064 Uiso calc U . R 1 . .
C C16 0.6812(3) 0.1327(7) 1.0194(4) 0.051(2) Uani d . . . 1 . .
H H16A 0.653 0.1828 1.019 0.061 Uiso calc U . R 1 . .
H H16B 0.7012 0.1753 0.9958 0.061 Uiso calc U . R 1 . .
C C21 0.5748(3) 0.1294(7) 0.9070(3) 0.0392(17) Uani d . . . 1 . .
H H21 0.588 0.2114 0.9165 0.047 Uiso calc U . R 1 . .
C C22 0.5375(3) 0.1323(8) 0.8425(4) 0.049(2) Uani d . . . 1 . .
H H22A 0.5526 0.1632 0.8098 0.058 Uiso calc U . R 1 . .
H H22B 0.5262 0.0504 0.8302 0.058 Uiso calc U . R 1 . .
C C23 0.4946(3) 0.2103(8) 0.8443(4) 0.050(2) Uani d . . . 1 . .
H H23A 0.4701 0.2046 0.8029 0.06 Uiso calc U . R 1 . .
H H23B 0.5052 0.2941 0.8506 0.06 Uiso calc U . R 1 . .
C C24 0.4720(3) 0.1736(8) 0.8978(4) 0.049(2) Uani d . . . 1 . .
H H24A 0.4457 0.229 0.8993 0.059 Uiso calc U . R 1 . .
H H24B 0.4583 0.0927 0.8895 0.059 Uiso calc U . R 1 . .
C C25 0.5102(3) 0.1756(8) 0.9616(4) 0.0473(19) Uani d . . . 1 . .
H H25A 0.4956 0.1514 0.9959 0.057 Uiso calc U . R 1 . .
H H25B 0.5225 0.2577 0.9707 0.057 Uiso calc U . R 1 . .
C C26 0.5522(3) 0.0921(7) 0.9613(4) 0.0458(19) Uani d . . . 1 . .
H H26A 0.5405 0.0092 0.9546 0.055 Uiso calc U . R 1 . .
H H26B 0.5766 0.0964 1.0028 0.055 Uiso calc U . R 1 . .
C C31 0.6014(3) 0.4319(7) 0.3288(4) 0.0440(18) Uani d . . . 1 . .
C C32 0.5933(3) 0.5105(8) 0.2773(4) 0.052(2) Uani d . . . 1 . .
F F32 0.5606(2) 0.5985(5) 0.2702(2) 0.0689(15) Uani d . . . 1 . .
C C33 0.6175(4) 0.5050(8) 0.2310(4) 0.058(2) Uani d . . . 1 . .
F F33 0.6073(3) 0.5820(5) 0.1812(3) 0.0848(19) Uani d . . . 1 . .
C C34 0.6519(3) 0.4216(9) 0.2347(4) 0.057(2) Uani d . . . 1 . .
F F34 0.6768(3) 0.4152(6) 0.1897(3) 0.092(2) Uani d . . . 1 . .
C C35 0.6626(3) 0.3435(8) 0.2844(4) 0.0461(19) Uani d . . . 1 . .
F F35 0.69681(19) 0.2593(5) 0.2896(3) 0.0670(14) Uani d . . . 1 . .
C C36 0.6376(3) 0.3505(7) 0.3294(3) 0.0398(17) Uani d . . . 1 . .
F F36 0.64765(18) 0.2667(4) 0.3769(2) 0.0561(12) Uani d . . . 1 . .
C C41 0.6101(3) 0.4245(7) 0.4554(4) 0.0440(18) Uani d . . . 1 . .
C C42 0.6428(3) 0.5077(7) 0.4840(4) 0.0450(19) Uani d . . . 1 . .
F F42 0.64483(17) 0.6144(4) 0.4537(2) 0.0573(13) Uani d . . . 1 . .
C C43 0.6758(3) 0.4960(7) 0.5430(4) 0.0442(19) Uani d . . . 1 . .
F F43 0.70642(17) 0.5841(4) 0.5667(2) 0.0546(12) Uani d . . . 1 . .
C C44 0.6762(3) 0.3929(7) 0.5781(3) 0.0412(18) Uani d . . . 1 . .
F F44 0.70797(16) 0.3796(4) 0.6346(2) 0.0548(12) Uani d . . . 1 . .
C C45 0.6436(3) 0.3067(7) 0.5522(4) 0.0432(18) Uani d . . . 1 . .
F F45 0.64204(17) 0.2051(4) 0.5848(2) 0.0564(12) Uani d . . . 1 . .
C C46 0.6124(3) 0.3231(8) 0.4917(4) 0.049(2) Uani d . . . 1 . .
F F46 0.58251(16) 0.2287(4) 0.4695(2) 0.0522(12) Uani d . . . 1 . .
C C51 0.5236(3) 0.3735(7) 0.3756(4) 0.0441(19) Uani d . . . 1 . .
C C52 0.5110(3) 0.2719(8) 0.3418(4) 0.051(2) Uani d . . . 1 . .
F F52 0.54317(16) 0.2202(4) 0.3136(3) 0.0593(13) Uani d . . . 1 . .
C C53 0.4697(3) 0.2122(8) 0.3370(5) 0.055(2) Uani d . . . 1 . .
F F53 0.46019(18) 0.1066(4) 0.3048(3) 0.0671(15) Uani d . . . 1 . .
C C54 0.4379(3) 0.2553(8) 0.3668(4) 0.054(2) Uani d . . . 1 . .
F F54 0.3958(2) 0.1926(6) 0.3626(3) 0.0816(18) Uani d . . . 1 . .
C C55 0.4443(3) 0.3581(9) 0.3983(5) 0.058(2) Uani d . . . 1 . .
F F55 0.4138(2) 0.4000(6) 0.4288(3) 0.0831(18) Uani d . . . 1 . .
C C56 0.4894(4) 0.4201(8) 0.4025(4) 0.057(2) Uani d . . . 1 . .
F F56 0.49507(19) 0.5210(5) 0.4353(2) 0.0665(14) Uani d . . . 1 . .

loop_
_atom_site_aniso_label
_atom_site_aniso_U_11
_atom_site_aniso_U_22
_atom_site_aniso_U_33
_atom_site_aniso_U_12
_atom_site_aniso_U_13
_atom_site_aniso_U_23
B1 0.043(5) 0.045(5) 0.052(5) 0.003(4) 0.009(4) -0.001(4)
C1 0.072(6) 0.052(5) 0.071(6) -0.014(5) 0.043(5) -0.014(5)
P1 0.0439(11) 0.0418(11) 0.0499(11) -0.0055(9) 0.0206(9) -0.0053(9)
C2 0.105(8) 0.062(6) 0.062(6) -0.020(6) 0.044(6) -0.015(5)
C3 0.079(6) 0.065(6) 0.046(5) -0.009(5) 0.030(4) -0.006(4)
C4 0.100(8) 0.099(9) 0.055(6) -0.014(7) 0.040(6) -0.001(6)
C5 0.073(6) 0.056(6) 0.072(6) -0.024(5) 0.043(5) -0.001(5)
C6 0.038(4) 0.047(5) 0.042(4) -0.005(4) 0.009(3) -0.004(4)
C11 0.043(4) 0.037(4) 0.061(5) -0.004(4) 0.017(4) -0.002(4)
C12 0.039(4) 0.040(5) 0.083(6) -0.003(4) 0.018(4) -0.013(4)
C13 0.037(5) 0.052(5) 0.091(7) 0.002(4) 0.015(4) -0.011(5)
C14 0.041(5) 0.049(5) 0.075(6) 0.002(4) 0.008(4) 0.001(4)
C15 0.050(5) 0.052(5) 0.054(5) 0.003(4) 0.009(4) -0.001(4)
C16 0.056(5) 0.037(4) 0.059(5) 0.003(4) 0.014(4) -0.003(4)
C21 0.043(4) 0.037(4) 0.040(4) -0.006(3) 0.015(3) 0.002(3)
C22 0.054(5) 0.051(5) 0.043(4) -0.007(4) 0.015(4) -0.007(4)
C23 0.044(4) 0.062(5) 0.037(4) -0.006(4) -0.001(3) 0.006(4)
C24 0.042(5) 0.050(5) 0.058(5) 0.000(4) 0.018(4) 0.004(4)
C25 0.045(5) 0.054(5) 0.048(4) 0.009(4) 0.022(4) 0.009(4)
C26 0.047(5) 0.044(5) 0.052(4) 0.008(4) 0.024(4) 0.012(4)
C31 0.045(4) 0.049(5) 0.040(4) -0.003(4) 0.014(3) -0.007(4)
C32 0.042(5) 0.047(5) 0.058(5) 0.005(4) -0.002(4) -0.003(4)
F32 0.087(4) 0.061(3) 0.056(3) 0.022(3) 0.014(3) 0.007(2)
C33 0.086(7) 0.046(5) 0.041(4) -0.007(5) 0.015(4) 0.011(4)
F33 0.138(6) 0.060(3) 0.058(3) 0.012(4) 0.027(3) 0.019(3)
C34 0.065(6) 0.062(6) 0.051(5) -0.009(5) 0.029(4) 0.004(4)
F34 0.115(5) 0.106(5) 0.075(4) -0.002(4) 0.060(4) 0.015(4)
C35 0.042(4) 0.049(5) 0.050(4) 0.007(4) 0.018(4) -0.002(4)
F35 0.060(3) 0.073(4) 0.072(3) 0.016(3) 0.026(3) -0.004(3)
C36 0.048(4) 0.034(4) 0.034(4) -0.001(3) 0.005(3) 0.006(3)
F36 0.064(3) 0.051(3) 0.051(3) 0.005(2) 0.011(2) 0.008(2)
C41 0.047(4) 0.049(5) 0.040(4) 0.000(4) 0.018(3) 0.001(4)
C42 0.041(4) 0.049(5) 0.045(4) -0.001(4) 0.010(3) 0.000(4)
F42 0.053(3) 0.060(3) 0.059(3) 0.003(2) 0.016(2) 0.015(2)
C43 0.036(4) 0.047(5) 0.048(4) 0.000(4) 0.008(3) -0.007(4)
F43 0.047(3) 0.049(3) 0.064(3) -0.002(2) 0.007(2) -0.010(2)
C44 0.032(4) 0.056(5) 0.036(4) 0.012(4) 0.009(3) -0.002(4)
F44 0.046(3) 0.066(3) 0.044(2) 0.007(2) -0.003(2) 0.002(2)
C45 0.041(4) 0.039(4) 0.054(5) 0.006(4) 0.020(4) 0.008(4)
F45 0.053(3) 0.052(3) 0.063(3) 0.002(2) 0.013(2) 0.005(2)
C46 0.032(4) 0.060(5) 0.055(5) -0.004(4) 0.009(3) -0.031(4)
F46 0.049(3) 0.049(3) 0.058(3) -0.007(2) 0.015(2) -0.005(2)
C51 0.026(4) 0.052(5) 0.053(4) 0.001(3) 0.007(3) -0.011(4)
C52 0.040(5) 0.051(5) 0.058(5) 0.009(4) 0.004(4) -0.002(4)
F52 0.045(3) 0.053(3) 0.083(3) 0.000(2) 0.022(2) -0.012(3)
C53 0.049(5) 0.042(5) 0.073(6) 0.006(4) 0.013(4) 0.006(4)
F53 0.050(3) 0.049(3) 0.099(4) -0.006(2) 0.015(3) -0.010(3)
C54 0.041(5) 0.061(6) 0.062(5) 0.002(4) 0.016(4) 0.019(5)
F54 0.053(3) 0.080(4) 0.111(5) -0.011(3) 0.021(3) 0.011(4)
C55 0.052(5) 0.064(6) 0.065(6) 0.012(5) 0.029(4) 0.004(5)
F55 0.066(4) 0.105(5) 0.092(4) 0.021(3) 0.045(3) 0.005(4)
C56 0.075(6) 0.054(5) 0.042(4) 0.013(5) 0.016(4) 0.005(4)
F56 0.070(3) 0.077(4) 0.056(3) 0.007(3) 0.022(3) -0.013(3)

_geom_special_details            
;
All esds (except the esd in the dihedral angle between two l.s. planes)
are estimated using the full covariance matrix.  The cell esds are taken
into account individually in the estimation of esds in distances, angles
and torsion angles; correlations between esds in cell parameters are only
used when they are defined by crystal symmetry.  An approximate (isotropic)
treatment of cell esds is used for estimating esds involving l.s. planes.
;

loop_
_geom_bond_atom_site_label_1
_geom_bond_atom_site_label_2
_geom_bond_site_symmetry_2
_geom_bond_distance
_geom_bond_publ_flag
B1 C41 . 1.646(12) ?
B1 C31 . 1.658(12) ?
B1 C51 . 1.661(12) ?
B1 H2 . 1.29(9) ?
C1 C2 . 1.452(14) ?
C1 C6 . 1.529(12) ?
C1 P1 . 1.802(9) ?
C1 H1A . 1.0 ?
P1 C21 . 1.817(8) ?
P1 C11 . 1.821(9) ?
P1 H1 . 1.35(9) ?
C2 C3 . 1.589(12) ?
C2 H2A . 0.99 ?
C2 H2B . 0.99 ?
C3 C4 . 1.522(15) ?
C3 H3A . 0.99 ?
C3 H3B . 0.99 ?
C4 C5 . 1.446(14) ?
C4 H4A . 0.99 ?
C4 H4B . 0.99 ?
C5 C6 . 1.537(11) ?
C5 H5A . 0.99 ?
C5 H5B . 0.99 ?
C6 H6A . 0.99 ?
C6 H6B . 0.99 ?
C11 C16 . 1.520(11) ?
C11 C12 . 1.545(11) ?
C11 H11 . 1.0 ?
C12 C13 . 1.529(13) ?
C12 H12A . 0.99 ?
C12 H12B . 0.99 ?
C13 C14 . 1.526(13) ?
C13 H13A . 0.99 ?
C13 H13B . 0.99 ?
C14 C15 . 1.539(12) ?
C14 H14A . 0.99 ?
C14 H14B . 0.99 ?
C15 C16 . 1.525(12) ?
C15 H15A . 0.99 ?
C15 H15B . 0.99 ?
C16 H16A . 0.99 ?
C16 H16B . 0.99 ?
C21 C22 . 1.527(11) ?
C21 C26 . 1.549(10) ?
C21 H21 . 1.0 ?
C22 C23 . 1.527(12) ?
C22 H22A . 0.99 ?
C22 H22B . 0.99 ?
C23 C24 . 1.535(11) ?
C23 H23A . 0.99 ?
C23 H23B . 0.99 ?
C24 C25 . 1.528(12) ?
C24 H24A . 0.99 ?
C24 H24B . 0.99 ?
C25 C26 . 1.535(11) ?
C25 H25A . 0.99 ?
C25 H25B . 0.99 ?
C26 H26A . 0.99 ?
C26 H26B . 0.99 ?
C31 C36 . 1.387(11) ?
C31 C32 . 1.397(12) ?
C32 F32 . 1.348(10) ?
C32 C33 . 1.373(13) ?
C33 C34 . 1.353(13) ?
C33 F33 . 1.357(10) ?
C34 C35 . 1.363(12) ?
C34 F34 . 1.364(10) ?
C35 F35 . 1.353(9) ?
C35 C36 . 1.363(11) ?
C36 F36 . 1.372(8) ?
C41 C42 . 1.358(12) ?
C41 C46 . 1.379(12) ?
C42 F42 . 1.379(9) ?
C42 C43 . 1.388(11) ?
C43 F43 . 1.339(9) ?
C43 C44 . 1.388(11) ?
C44 F44 . 1.334(8) ?
C44 C45 . 1.364(11) ?
C45 F45 . 1.353(9) ?
C45 C46 . 1.398(12) ?
C46 F46 . 1.374(9) ?
C51 C52 . 1.355(12) ?
C51 C56 . 1.379(12) ?
C52 C53 . 1.350(12) ?
C52 F52 . 1.371(10) ?
C53 C54 . 1.348(13) ?
C53 F53 . 1.371(10) ?
C54 C55 . 1.332(14) ?
C54 F54 . 1.388(10) ?
C55 F55 . 1.323(10) ?
C55 C56 . 1.459(14) ?
C56 F56 . 1.329(10) ?

loop_
_geom_angle_atom_site_label_1
_geom_angle_atom_site_label_2
_geom_angle_atom_site_label_3
_geom_angle_site_symmetry_1
_geom_angle_site_symmetry_3
_geom_angle
_geom_angle_publ_flag
C41 B1 C31 . . 109.6(7) ?
C41 B1 C51 . . 109.6(7) ?
C31 B1 C51 . . 113.9(7) ?
C41 B1 H2 . . 107.(4) ?
C31 B1 H2 . . 108.(4) ?
C51 B1 H2 . . 109.(4) ?
C2 C1 C6 . . 116.0(8) ?
C2 C1 P1 . . 113.1(7) ?
C6 C1 P1 . . 114.8(6) ?
C2 C1 H1A . . 103.6 ?
C6 C1 H1A . . 103.6 ?
P1 C1 H1A . . 103.6 ?
C1 P1 C21 . . 114.7(4) ?
C1 P1 C11 . . 112.4(4) ?
C21 P1 C11 . . 111.3(4) ?
C1 P1 H1 . . 106.(4) ?
C21 P1 H1 . . 103.(4) ?
C11 P1 H1 . . 108.(4) ?
C1 C2 C3 . . 111.4(8) ?
C1 C2 H2A . . 109.3 ?
C3 C2 H2A . . 109.3 ?
C1 C2 H2B . . 109.3 ?
C3 C2 H2B . . 109.3 ?
H2A C2 H2B . . 108.0 ?
C4 C3 C2 . . 109.4(8) ?
C4 C3 H3A . . 109.8 ?
C2 C3 H3A . . 109.8 ?
C4 C3 H3B . . 109.8 ?
C2 C3 H3B . . 109.8 ?
H3A C3 H3B . . 108.3 ?
C5 C4 C3 . . 114.0(9) ?
C5 C4 H4A . . 108.8 ?
C3 C4 H4A . . 108.8 ?
C5 C4 H4B . . 108.8 ?
C3 C4 H4B . . 108.8 ?
H4A C4 H4B . . 107.7 ?
C4 C5 C6 . . 113.9(8) ?
C4 C5 H5A . . 108.8 ?
C6 C5 H5A . . 108.8 ?
C4 C5 H5B . . 108.8 ?
C6 C5 H5B . . 108.8 ?
H5A C5 H5B . . 107.7 ?
C1 C6 C5 . . 111.6(7) ?
C1 C6 H6A . . 109.3 ?
C5 C6 H6A . . 109.3 ?
C1 C6 H6B . . 109.3 ?
C5 C6 H6B . . 109.3 ?
H6A C6 H6B . . 108.0 ?
C16 C11 C12 . . 110.8(7) ?
C16 C11 P1 . . 114.1(6) ?
C12 C11 P1 . . 112.9(6) ?
C16 C11 H11 . . 106.2 ?
C12 C11 H11 . . 106.2 ?
P1 C11 H11 . . 106.2 ?
C13 C12 C11 . . 111.5(7) ?
C13 C12 H12A . . 109.3 ?
C11 C12 H12A . . 109.3 ?
C13 C12 H12B . . 109.3 ?
C11 C12 H12B . . 109.3 ?
H12A C12 H12B . . 108.0 ?
C14 C13 C12 . . 111.7(8) ?
C14 C13 H13A . . 109.3 ?
C12 C13 H13A . . 109.3 ?
C14 C13 H13B . . 109.3 ?
C12 C13 H13B . . 109.3 ?
H13A C13 H13B . . 107.9 ?
C13 C14 C15 . . 110.6(7) ?
C13 C14 H14A . . 109.5 ?
C15 C14 H14A . . 109.5 ?
C13 C14 H14B . . 109.5 ?
C15 C14 H14B . . 109.5 ?
H14A C14 H14B . . 108.1 ?
C16 C15 C14 . . 110.9(7) ?
C16 C15 H15A . . 109.5 ?
C14 C15 H15A . . 109.5 ?
C16 C15 H15B . . 109.5 ?
C14 C15 H15B . . 109.5 ?
H15A C15 H15B . . 108.1 ?
C11 C16 C15 . . 110.4(7) ?
C11 C16 H16A . . 109.6 ?
C15 C16 H16A . . 109.6 ?
C11 C16 H16B . . 109.6 ?
C15 C16 H16B . . 109.6 ?
H16A C16 H16B . . 108.1 ?
C22 C21 C26 . . 111.6(6) ?
C22 C21 P1 . . 112.2(5) ?
C26 C21 P1 . . 108.9(5) ?
C22 C21 H21 . . 108.0 ?
C26 C21 H21 . . 108.0 ?
P1 C21 H21 . . 108.0 ?
C23 C22 C21 . . 111.7(6) ?
C23 C22 H22A . . 109.3 ?
C21 C22 H22A . . 109.3 ?
C23 C22 H22B . . 109.3 ?
C21 C22 H22B . . 109.3 ?
H22A C22 H22B . . 108.0 ?
C22 C23 C24 . . 112.0(7) ?
C22 C23 H23A . . 109.2 ?
C24 C23 H23A . . 109.2 ?
C22 C23 H23B . . 109.2 ?
C24 C23 H23B . . 109.2 ?
H23A C23 H23B . . 107.9 ?
C25 C24 C23 . . 109.5(6) ?
C25 C24 H24A . . 109.8 ?
C23 C24 H24A . . 109.8 ?
C25 C24 H24B . . 109.8 ?
C23 C24 H24B . . 109.8 ?
H24A C24 H24B . . 108.2 ?
C24 C25 C26 . . 111.6(7) ?
C24 C25 H25A . . 109.3 ?
C26 C25 H25A . . 109.3 ?
C24 C25 H25B . . 109.3 ?
C26 C25 H25B . . 109.3 ?
H25A C25 H25B . . 108.0 ?
C25 C26 C21 . . 109.3(6) ?
C25 C26 H26A . . 109.8 ?
C21 C26 H26A . . 109.8 ?
C25 C26 H26B . . 109.8 ?
C21 C26 H26B . . 109.8 ?
H26A C26 H26B . . 108.3 ?
C36 C31 C32 . . 113.1(7) ?
C36 C31 B1 . . 127.1(7) ?
C32 C31 B1 . . 119.3(7) ?
F32 C32 C33 . . 115.2(8) ?
F32 C32 C31 . . 121.5(8) ?
C33 C32 C31 . . 123.3(8) ?
C34 C33 F33 . . 119.6(8) ?
C34 C33 C32 . . 119.7(8) ?
F33 C33 C32 . . 120.7(9) ?
C33 C34 C35 . . 120.3(8) ?
C33 C34 F34 . . 120.8(8) ?
C35 C34 F34 . . 119.0(9) ?
F35 C35 C34 . . 121.7(7) ?
F35 C35 C36 . . 119.6(7) ?
C34 C35 C36 . . 118.7(7) ?
C35 C36 F36 . . 117.0(7) ?
C35 C36 C31 . . 124.9(7) ?
F36 C36 C31 . . 118.0(7) ?
C42 C41 C46 . . 112.7(7) ?
C42 C41 B1 . . 119.3(7) ?
C46 C41 B1 . . 128.0(7) ?
C41 C42 F42 . . 119.6(7) ?
C41 C42 C43 . . 125.7(8) ?
F42 C42 C43 . . 114.8(7) ?
F43 C43 C44 . . 120.0(7) ?
F43 C43 C42 . . 120.6(7) ?
C44 C43 C42 . . 119.5(7) ?
F44 C44 C45 . . 122.2(7) ?
F44 C44 C43 . . 120.3(7) ?
C45 C44 C43 . . 117.5(7) ?
F45 C45 C44 . . 120.0(7) ?
F45 C45 C46 . . 120.1(7) ?
C44 C45 C46 . . 119.9(7) ?
F46 C46 C41 . . 120.5(7) ?
F46 C46 C45 . . 114.8(8) ?
C41 C46 C45 . . 124.7(8) ?
C52 C51 C56 . . 115.5(8) ?
C52 C51 B1 . . 128.6(7) ?
C56 C51 B1 . . 115.8(7) ?
C53 C52 C51 . . 124.5(8) ?
C53 C52 F52 . . 116.4(8) ?
C51 C52 F52 . . 119.0(7) ?
C54 C53 C52 . . 119.1(9) ?
C54 C53 F53 . . 119.2(8) ?
C52 C53 F53 . . 121.7(8) ?
C55 C54 C53 . . 122.6(8) ?
C55 C54 F54 . . 118.5(8) ?
C53 C54 F54 . . 118.9(9) ?
F55 C55 C54 . . 123.1(9) ?
F55 C55 C56 . . 120.1(9) ?
C54 C55 C56 . . 116.7(8) ?
F56 C56 C51 . . 123.6(9) ?
F56 C56 C55 . . 115.1(8) ?
C51 C56 C55 . . 121.3(8) ?

loop_
_geom_torsion_atom_site_label_1
_geom_torsion_atom_site_label_2
_geom_torsion_atom_site_label_3
_geom_torsion_atom_site_label_4
_geom_torsion_site_symmetry_1
_geom_torsion_site_symmetry_2
_geom_torsion_site_symmetry_3
_geom_torsion_site_symmetry_4
_geom_torsion
_geom_torsion_publ_flag
C2 C1 P1 C21 . . . . -89.6(9) ?
C6 C1 P1 C21 . . . . 46.6(9) ?
C2 C1 P1 C11 . . . . 141.8(8) ?
C6 C1 P1 C11 . . . . -81.9(8) ?
C6 C1 C2 C3 . . . . 50.6(12) ?
P1 C1 C2 C3 . . . . -173.7(7) ?
C1 C2 C3 C4 . . . . -52.6(13) ?
C2 C3 C4 C5 . . . . 54.9(13) ?
C3 C4 C5 C6 . . . . -53.4(13) ?
C2 C1 C6 C5 . . . . -47.0(12) ?
P1 C1 C6 C5 . . . . 178.1(7) ?
C4 C5 C6 C1 . . . . 46.8(12) ?
C1 P1 C11 C16 . . . . 79.1(7) ?
C21 P1 C11 C16 . . . . -51.2(7) ?
C1 P1 C11 C12 . . . . -48.5(7) ?
C21 P1 C11 C12 . . . . -178.8(6) ?
C16 C11 C12 C13 . . . . 55.1(10) ?
P1 C11 C12 C13 . . . . -175.6(6) ?
C11 C12 C13 C14 . . . . -53.8(10) ?
C12 C13 C14 C15 . . . . 54.6(10) ?
C13 C14 C15 C16 . . . . -57.0(10) ?
C12 C11 C16 C15 . . . . -57.4(9) ?
P1 C11 C16 C15 . . . . 174.0(6) ?
C14 C15 C16 C11 . . . . 58.7(10) ?
C1 P1 C21 C22 . . . . 57.5(7) ?
C11 P1 C21 C22 . . . . -173.4(5) ?
C1 P1 C21 C26 . . . . -178.4(6) ?
C11 P1 C21 C26 . . . . -49.3(6) ?
C26 C21 C22 C23 . . . . 54.0(9) ?
P1 C21 C22 C23 . . . . 176.6(6) ?
C21 C22 C23 C24 . . . . -54.2(9) ?
C22 C23 C24 C25 . . . . 55.9(9) ?
C23 C24 C25 C26 . . . . -58.6(9) ?
C24 C25 C26 C21 . . . . 58.4(9) ?
C22 C21 C26 C25 . . . . -55.6(9) ?
P1 C21 C26 C25 . . . . -180.0(6) ?
C41 B1 C31 C36 . . . . 31.3(11) ?
C51 B1 C31 C36 . . . . -92.0(10) ?
C41 B1 C31 C32 . . . . -140.6(8) ?
C51 B1 C31 C32 . . . . 96.2(9) ?
C36 C31 C32 F32 . . . . -177.6(7) ?
B1 C31 C32 F32 . . . . -4.7(12) ?
C36 C31 C32 C33 . . . . 2.1(12) ?
B1 C31 C32 C33 . . . . 175.1(8) ?
F32 C32 C33 C34 . . . . 178.4(8) ?
C31 C32 C33 C34 . . . . -1.3(14) ?
F32 C32 C33 F33 . . . . -1.9(12) ?
C31 C32 C33 F33 . . . . 178.4(8) ?
F33 C33 C34 C35 . . . . -180.0(9) ?
C32 C33 C34 C35 . . . . -0.2(14) ?
F33 C33 C34 F34 . . . . 1.1(14) ?
C32 C33 C34 F34 . . . . -179.2(8) ?
C33 C34 C35 F35 . . . . -179.8(8) ?
F34 C34 C35 F35 . . . . -0.8(13) ?
C33 C34 C35 C36 . . . . 0.8(14) ?
F34 C34 C35 C36 . . . . 179.8(8) ?
F35 C35 C36 F36 . . . . -2.7(11) ?
C34 C35 C36 F36 . . . . 176.7(8) ?
F35 C35 C36 C31 . . . . -179.2(7) ?
C34 C35 C36 C31 . . . . 0.1(13) ?
C32 C31 C36 C35 . . . . -1.5(12) ?
B1 C31 C36 C35 . . . . -173.8(8) ?
C32 C31 C36 F36 . . . . -178.1(7) ?
B1 C31 C36 F36 . . . . 9.7(12) ?
C31 B1 C41 C42 . . . . 80.1(9) ?
C51 B1 C41 C42 . . . . -154.2(7) ?
C31 B1 C41 C46 . . . . -100.8(9) ?
C51 B1 C41 C46 . . . . 24.9(11) ?
C46 C41 C42 F42 . . . . -179.7(7) ?
B1 C41 C42 F42 . . . . -0.5(11) ?
C46 C41 C42 C43 . . . . 0.5(12) ?
B1 C41 C42 C43 . . . . 179.7(8) ?
C41 C42 C43 F43 . . . . 180.0(7) ?
F42 C42 C43 F43 . . . . 0.1(11) ?
C41 C42 C43 C44 . . . . -1.4(12) ?
F42 C42 C43 C44 . . . . 178.8(6) ?
F43 C43 C44 F44 . . . . -2.0(10) ?
C42 C43 C44 F44 . . . . 179.3(7) ?
F43 C43 C44 C45 . . . . 178.9(7) ?
C42 C43 C44 C45 . . . . 0.2(11) ?
F44 C44 C45 F45 . . . . 1.8(11) ?
C43 C44 C45 F45 . . . . -179.1(6) ?
F44 C44 C45 C46 . . . . -177.4(7) ?
C43 C44 C45 C46 . . . . 1.7(11) ?
C42 C41 C46 F46 . . . . -178.8(7) ?
B1 C41 C46 F46 . . . . 2.1(12) ?
C42 C41 C46 C45 . . . . 1.7(11) ?
B1 C41 C46 C45 . . . . -177.5(8) ?
F45 C45 C46 F46 . . . . -1.6(10) ?
C44 C45 C46 F46 . . . . 177.6(6) ?
F45 C45 C46 C41 . . . . 178.0(7) ?
C44 C45 C46 C41 . . . . -2.8(12) ?
C41 B1 C51 C52 . . . . -101.2(10) ?
C31 B1 C51 C52 . . . . 22.0(12) ?
C41 B1 C51 C56 . . . . 82.9(9) ?
C31 B1 C51 C56 . . . . -153.9(7) ?
C56 C51 C52 C53 . . . . -4.6(13) ?
B1 C51 C52 C53 . . . . 179.5(9) ?
C56 C51 C52 F52 . . . . 180.0(7) ?
B1 C51 C52 F52 . . . . 4.1(13) ?
C51 C52 C53 C54 . . . . 0.9(14) ?
F52 C52 C53 C54 . . . . 176.4(8) ?
C51 C52 C53 F53 . . . . -176.5(8) ?
F52 C52 C53 F53 . . . . -1.0(13) ?
C52 C53 C54 C55 . . . . 3.4(14) ?
F53 C53 C54 C55 . . . . -179.1(8) ?
C52 C53 C54 F54 . . . . -178.9(8) ?
F53 C53 C54 F54 . . . . -1.5(12) ?
C53 C54 C55 F55 . . . . -178.5(9) ?
F54 C54 C55 F55 . . . . 3.8(14) ?
C53 C54 C55 C56 . . . . -3.4(14) ?
F54 C54 C55 C56 . . . . 179.0(7) ?
C52 C51 C56 F56 . . . . -177.7(8) ?
B1 C51 C56 F56 . . . . -1.3(12) ?
C52 C51 C56 C55 . . . . 4.4(12) ?
B1 C51 C56 C55 . . . . -179.1(8) ?
F55 C55 C56 F56 . . . . -3.4(12) ?
C54 C55 C56 F56 . . . . -178.7(8) ?
F55 C55 C56 C51 . . . . 174.6(8) ?
C54 C55 C56 C51 . . . . -0.6(13) ?

_shelx_res_file                  
;
erk8280.res created by SHELXL-2014/7


TITL erk8280.res in C2/c
CELL  1.54178  28.8980  11.2532  21.7565   90.000  105.318   90.000
ZERR    8.000   0.0025   0.0009   0.0019    0.000    0.005    0.000
LATT 7
SYMM -X, Y, 1/2-Z
SFAC C  H  B  F  P
UNIT 288  280  8  120  8
SIZE 0.010 0.030 0.260
TEMP -173.190
ACTA
CONF

SHEL 999 0.85

L.S. 20
BOND $H
FMAP 2
PLAN 10

OMIT     2   0   0
OMIT     1   3   5
OMIT   -11   1   6
OMIT   -13   1   5

WGHT    0.159200   65.665695
FVAR       0.17917
B1    3    0.573352    0.453241    0.385203    11.00000    0.04283    0.04518 =
         0.05248   -0.00106    0.00852    0.00324
H2    2    0.562343    0.564756    0.385006    11.00000    0.05806
C1    1    0.655840    0.063456    0.847904    11.00000    0.07248    0.05192 =
         0.07061   -0.01415    0.04250   -0.01393
AFIX  13
H1A   2    0.687699    0.024095    0.864780    11.00000   -1.20000
AFIX   0
P1    5    0.624304    0.030048    0.907074    11.00000    0.04389    0.04178 =
         0.04992   -0.00530    0.02064   -0.00551
H1    2    0.602355   -0.075758    0.890417    11.00000    0.05653
C2    1    0.635765    0.003591    0.787624    11.00000    0.10501    0.06188 =
         0.06175   -0.01546    0.04361   -0.02043
AFIX  23
H2A   2    0.602996    0.034032    0.768353    11.00000   -1.20000
H2B   2    0.633362   -0.082620    0.795310    11.00000   -1.20000
AFIX   0
C3    1    0.667882    0.023843    0.739486    11.00000    0.07930    0.06502 =
         0.04560   -0.00561    0.03021   -0.00939
AFIX  23
H3A   2    0.698990   -0.017565    0.755275    11.00000   -1.20000
H3B   2    0.651473   -0.009310    0.697196    11.00000   -1.20000
AFIX   0
C4    1    0.676356    0.156330    0.733567    11.00000    0.09970    0.09931 =
         0.05538   -0.00109    0.03958   -0.01422
AFIX  23
H4A   2    0.698091    0.167772    0.705694    11.00000   -1.20000
H4B   2    0.645403    0.194817    0.712609    11.00000   -1.20000
AFIX   0
C5    1    0.696839    0.214917    0.793789    11.00000    0.07274    0.05616 =
         0.07204   -0.00107    0.04350   -0.02441
AFIX  23
H5A   2    0.698416    0.301367    0.786151    11.00000   -1.20000
H5B   2    0.730091    0.186090    0.811259    11.00000   -1.20000
AFIX   0
C6    1    0.668632    0.194504    0.843690    11.00000    0.03776    0.04747 =
         0.04224   -0.00430    0.00854   -0.00523
AFIX  23
H6A   2    0.688111    0.221762    0.885867    11.00000   -1.20000
H6B   2    0.638813    0.242273    0.832280    11.00000   -1.20000
AFIX   0
C11   1    0.664608    0.015012    0.986661    11.00000    0.04322    0.03672 =
         0.06076   -0.00156    0.01662   -0.00407
AFIX  13
H11   2    0.645657   -0.025143    1.013055    11.00000   -1.20000
AFIX   0
C12   1    0.707857   -0.066896    0.988429    11.00000    0.03933    0.04034 =
         0.08251   -0.01260    0.01819   -0.00276
AFIX  23
H12A  2    0.696077   -0.144891    0.969619    11.00000   -1.20000
H12B  2    0.727653   -0.031392    0.962357    11.00000   -1.20000
AFIX   0
C13   1    0.738801   -0.085112    1.056559    11.00000    0.03691    0.05235 =
         0.09124   -0.01070    0.01505    0.00222
AFIX  23
H13A  2    0.720432   -0.131169    1.080924    11.00000   -1.20000
H13B  2    0.767655   -0.131709    1.055575    11.00000   -1.20000
AFIX   0
C14   1    0.754258    0.033062    1.090152    11.00000    0.04052    0.04868 =
         0.07461    0.00105    0.00791    0.00243
AFIX  23
H14A  2    0.776119    0.074788    1.069178    11.00000   -1.20000
H14B  2    0.771908    0.018138    1.135073    11.00000   -1.20000
AFIX   0
C15   1    0.710322    0.111818    1.087945    11.00000    0.05025    0.05182 =
         0.05420   -0.00093    0.00856    0.00267
AFIX  23
H15A  2    0.689823    0.072974    1.112013    11.00000   -1.20000
H15B  2    0.721106    0.189114    1.108501    11.00000   -1.20000
AFIX   0
C16   1    0.681238    0.132653    1.019367    11.00000    0.05650    0.03665 =
         0.05856   -0.00295    0.01450    0.00340
AFIX  23
H16A  2    0.653021    0.182789    1.019025    11.00000   -1.20000
H16B  2    0.701177    0.175261    0.995827    11.00000   -1.20000
AFIX   0
C21   1    0.574754    0.129408    0.907041    11.00000    0.04279    0.03686 =
         0.04020    0.00240    0.01503   -0.00608
AFIX  13
H21   2    0.588027    0.211441    0.916520    11.00000   -1.20000
AFIX   0
C22   1    0.537484    0.132302    0.842524    11.00000    0.05361    0.05059 =
         0.04311   -0.00709    0.01473   -0.00655
AFIX  23
H22A  2    0.552562    0.163184    0.809836    11.00000   -1.20000
H22B  2    0.526215    0.050448    0.830223    11.00000   -1.20000
AFIX   0
C23   1    0.494615    0.210279    0.844294    11.00000    0.04358    0.06174 =
         0.03749    0.00607   -0.00076   -0.00595
AFIX  23
H23A  2    0.470147    0.204593    0.802853    11.00000   -1.20000
H23B  2    0.505168    0.294132    0.850587    11.00000   -1.20000
AFIX   0
C24   1    0.472011    0.173563    0.897825    11.00000    0.04211    0.05023 =
         0.05848    0.00387    0.01751    0.00042
AFIX  23
H24A  2    0.445727    0.229030    0.899266    11.00000   -1.20000
H24B  2    0.458326    0.092667    0.889498    11.00000   -1.20000
AFIX   0
C25   1    0.510230    0.175643    0.961581    11.00000    0.04493    0.05392 =
         0.04850    0.00929    0.02194    0.00934
AFIX  23
H25A  2    0.495573    0.151386    0.995943    11.00000   -1.20000
H25B  2    0.522496    0.257685    0.970674    11.00000   -1.20000
AFIX   0
C26   1    0.552161    0.092131    0.961251    11.00000    0.04739    0.04420 =
         0.05192    0.01189    0.02382    0.00756
AFIX  23
H26A  2    0.540490    0.009191    0.954567    11.00000   -1.20000
H26B  2    0.576590    0.096445    1.002780    11.00000   -1.20000
AFIX   0
C31   1    0.601430    0.431914    0.328787    11.00000    0.04474    0.04863 =
         0.04025   -0.00684    0.01397   -0.00324
C32   1    0.593267    0.510531    0.277331    11.00000    0.04209    0.04660 =
         0.05827   -0.00306   -0.00164    0.00549
F32   4    0.560609    0.598507    0.270180    11.00000    0.08687    0.06107 =
         0.05580    0.00677    0.01368    0.02205
C33   1    0.617515    0.504969    0.230975    11.00000    0.08558    0.04600 =
         0.04122    0.01115    0.01485   -0.00729
F33   4    0.607250    0.581999    0.181217    11.00000    0.13756    0.06005 =
         0.05782    0.01902    0.02738    0.01232
C34   1    0.651878    0.421552    0.234731    11.00000    0.06525    0.06187 =
         0.05055    0.00439    0.02897   -0.00876
F34   4    0.676825    0.415233    0.189663    11.00000    0.11474    0.10618 =
         0.07455    0.01466    0.05993   -0.00191
C35   1    0.662579    0.343540    0.284394    11.00000    0.04197    0.04945 =
         0.05010   -0.00186    0.01761    0.00682
F35   4    0.696814    0.259326    0.289602    11.00000    0.05998    0.07347 =
         0.07228   -0.00412    0.02597    0.01552
C36   1    0.637618    0.350548    0.329381    11.00000    0.04791    0.03400 =
         0.03414    0.00611    0.00483   -0.00113
F36   4    0.647654    0.266661    0.376851    11.00000    0.06395    0.05109 =
         0.05084    0.00762    0.01114    0.00483
C41   1    0.610137    0.424460    0.455385    11.00000    0.04675    0.04934 =
         0.03951    0.00068    0.01783   -0.00005
C42   1    0.642781    0.507651    0.484022    11.00000    0.04080    0.04878 =
         0.04483   -0.00005    0.01038   -0.00078
F42   4    0.644832    0.614375    0.453716    11.00000    0.05313    0.06028 =
         0.05950    0.01468    0.01640    0.00336
C43   1    0.675779    0.495977    0.543001    11.00000    0.03606    0.04728 =
         0.04758   -0.00738    0.00783    0.00012
F43   4    0.706420    0.584141    0.566668    11.00000    0.04737    0.04857 =
         0.06364   -0.01001    0.00716   -0.00228
C44   1    0.676183    0.392874    0.578113    11.00000    0.03222    0.05582 =
         0.03589   -0.00191    0.00948    0.01227
F44   4    0.707970    0.379593    0.634611    11.00000    0.04567    0.06598 =
         0.04408    0.00207   -0.00316    0.00720
C45   1    0.643627    0.306747    0.552226    11.00000    0.04063    0.03904 =
         0.05413    0.00826    0.01991    0.00593
F45   4    0.642045    0.205083    0.584813    11.00000    0.05273    0.05173 =
         0.06327    0.00469    0.01278    0.00186
C46   1    0.612407    0.323088    0.491706    11.00000    0.03185    0.05968 =
         0.05485   -0.03103    0.00913   -0.00389
F46   4    0.582507    0.228663    0.469460    11.00000    0.04895    0.04943 =
         0.05843   -0.00537    0.01478   -0.00745
C51   1    0.523606    0.373461    0.375590    11.00000    0.02557    0.05188 =
         0.05266   -0.01105    0.00654    0.00145
C52   1    0.511022    0.271945    0.341785    11.00000    0.03988    0.05112 =
         0.05767   -0.00159    0.00403    0.00879
F52   4    0.543174    0.220218    0.313581    11.00000    0.04498    0.05330 =
         0.08279   -0.01178    0.02249    0.00023
C53   1    0.469699    0.212216    0.337000    11.00000    0.04917    0.04216 =
         0.07272    0.00608    0.01251    0.00588
F53   4    0.460187    0.106556    0.304780    11.00000    0.05032    0.04930 =
         0.09917   -0.00958    0.01527   -0.00580
C54   1    0.437854    0.255334    0.366761    11.00000    0.04055    0.06125 =
         0.06191    0.01903    0.01581    0.00242
F54   4    0.395774    0.192573    0.362578    11.00000    0.05260    0.08018 =
         0.11144    0.01115    0.02069   -0.01083
C55   1    0.444314    0.358058    0.398282    11.00000    0.05221    0.06391 =
         0.06547    0.00392    0.02927    0.01183
F55   4    0.413774    0.399984    0.428775    11.00000    0.06570    0.10531 =
         0.09184    0.00508    0.04473    0.02103
C56   1    0.489391    0.420057    0.402478    11.00000    0.07510    0.05438 =
         0.04193    0.00463    0.01553    0.01317
F56   4    0.495075    0.520964    0.435341    11.00000    0.07015    0.07657 =
         0.05576   -0.01300    0.02171    0.00679
HKLF 4

REM  erk8280.res in C2/c
REM R1 =  0.1155 for    3530 Fo > 4sig(Fo)  and  0.1662 for all    5803 data
REM    486 parameters refined using      0 restraints

END

WGHT      0.1596     65.4688

REM Highest difference peak  1.163,  deepest hole -0.506,  1-sigma level  0.109
Q1    1   0.5360  0.5353  0.4283  11.00000  0.05    1.16
Q2    1   0.4448  0.5470  0.4313  11.00000  0.05    1.07
Q3    1   0.5094  0.1470  0.3465  11.00000  0.05    1.05
Q4    1   0.5389  0.5250  0.2989  11.00000  0.05    0.98
Q5    1   0.3803  0.3553  0.3904  11.00000  0.05    0.91
Q6    1   0.6003  0.1674  0.5060  11.00000  0.05    0.86
Q7    1   0.5711  0.6017  0.2047  11.00000  0.05    0.84
Q8    1   0.6393  0.5326  0.4340  11.00000  0.05    0.71
Q9    1   0.7134  0.1345  0.7614  11.00000  0.05    0.66
Q10   1   0.6735 -0.0208  0.8104  11.00000  0.05    0.65
;
_shelx_res_checksum              93595

_shelx_hkl_file                  
;
  -2   0   0   -6.80    1.90
   2   0   0   -4.60    1.80
   4   0   0 3197.88  481.45
   4   0   0 3474.95  481.95
  -4   0   0 3328.67  481.75
   6   0   0 4409.66  647.44
  -6   0   0 4388.46  647.94
   6   0   0 4646.73  648.24
  -8   0   0   56.49   15.00
   8   0   0   58.09   12.20
  -8   0   0   60.89   13.90
   8   0   0   78.29   15.20
  10   0   0   -5.70   10.20
 -10   0   0    8.50   11.60
  10   0   0    7.10    7.80
 -10   0   0   20.90   12.60
  12   0   0  110.49   24.10
  12   0   0  117.79   21.30
 -12   0   0  119.29   26.80
 -12   0   0  144.79   23.90
 -14   0   0  164.18   30.00
  14   0   0  164.88   30.20
 -14   0   0  125.59   28.70
  14   0   0  161.18   26.20
 -16   0   0   24.10   16.40
 -16   0   0   19.30   16.10
  16   0   0   46.20   13.80
  16   0   0   41.60   16.70
 -18   0   0   24.40   11.70
  18   0   0   11.20    7.80
  18   0   0  -25.30   16.10
 -18   0   0   13.50   10.30
 -18   0   0   21.80   12.40
  18   0   0    6.80   11.80
 -18   0   0    7.90    8.80
 -18   0   0   11.30   13.00
  20   0   0  223.28   37.30
 -20   0   0  247.68   38.80
 -20   0   0  242.98   39.50
 -20   0   0  235.68   38.10
  20   0   0  201.28   43.60
 -20   0   0  215.58   38.00
  20   0   0  267.87   40.80
 -20   0   0  225.98   37.60
  22   0   0   -6.30   19.70
 -22   0   0   -0.20   12.90
  22   0   0  -20.70   20.50
  22   0   0   -9.60   14.60
 -22   0   0   10.10   15.50
 -22   0   0  -13.70   12.00
 -22   0   0  -34.20   10.20
  24   0   0  113.19   28.20
 -24   0   0  130.09   25.50
  24   0   0  154.08   30.00
 -24   0   0  110.99   27.80
 -24   0   0  158.48   30.20
 -24   0   0  140.99   26.10
 -24   0   0  112.29   26.00
 -26   0   0   18.40   14.80
  26   0   0   36.00   25.20
 -26   0   0   11.20   13.60
 -26   0   0   -2.40   17.60
 -26   0   0   21.70   20.70
  28   0   0   56.29   24.10
 -28   0   0   68.69   18.80
 -28   0   0   60.49   21.30
 -28   0   0  105.29   18.10
 -28   0   0   76.79   22.90
 -30   0   0    9.10   20.70
  30   0   0   -2.50   13.50
 -30   0   0    4.30   10.80
 -30   0   0   -1.60   12.80
 -32   0   0   39.10    9.60
 -32   0   0   39.80   13.10
   1  -1   0  969.40  141.79
  -1  -1   0  961.20  141.99
   1  -1   0  986.10  141.59
   1  -1   0  990.90  141.79
   3  -1   0   74.89   11.70
   3  -1   0   57.89   11.00
  -3  -1   0   66.59   12.50
  -3   1   0   79.89   11.10
   3   1   0   72.79   13.10
  -3   1   0   56.09   11.20
   5  -1   0  414.56   59.49
  -5  -1   0  383.76   61.09
   5  -1   0  422.26   60.59
  -5   1   0  403.96   60.09
   5   1   0  422.26   60.29
   5   1   0  388.36   61.09
  -5   1   0  419.86   60.59
   7  -1   0    5.10    8.20
   7  -1   0   26.60    5.90
  -7  -1   0   36.70   12.10
   7   1   0   23.50    9.00
  -7   1   0   17.20    8.10
  -7   1   0   25.20    9.30
   7   1   0   27.30   11.50
   9  -1   0  247.48   42.00
   9  -1   0  277.17   40.30
  -9  -1   0  265.37   43.10
   9   1   0  271.97   40.90
  -9   1   0  268.07   41.20
   9   1   0  256.07   42.90
  -9   1   0  280.37   42.50
 -11  -1   0  773.02  108.29
 -11  -1   0  803.42  109.19
  11  -1   0  683.13  106.09
  11  -1   0  673.53  107.69
  11   1   0  756.02  108.59
 -11   1   0  744.43  108.19
  11   1   0  691.43  106.59
 -11   1   0  736.43  106.89
 -13  -1   0  343.17   53.09
  13  -1   0  293.07   48.20
  13  -1   0  318.87   50.99
 -13  -1   0  363.96   51.69
 -13   1   0  302.57   51.19
  13   1   0  324.47   49.50
 -13   1   0  289.87   49.40
  13   1   0  330.67   52.89
  15  -1   0   90.99   21.10
  15  -1   0   55.89   15.40
 -15  -1   0   72.69   19.90
 -15  -1   0   73.69   22.00
 -15   1   0   77.69   16.80
 -15   1   0   92.09   21.30
  15   1   0   68.99   24.60
  15   1   0   69.29   17.40
 -17  -1   0   39.00   21.70
  17  -1   0   35.70   13.70
 -17  -1   0   22.20   15.30
 -17  -1   0   32.60   16.80
  17  -1   0   40.30   16.40
  17   1   0   19.80   18.50
 -17   1   0   25.20   17.60
  17   1   0   22.90   15.50
 -17   1   0   34.80   11.20
 -19  -1   0  151.98   29.60
  19  -1   0  146.09   26.50
 -19  -1   0  163.58   28.60
 -19  -1   0  160.78   29.60
  19  -1   0  160.18   34.70
  19  -1   0  192.68   30.60
 -19  -1   0  170.68   28.60
 -19  -1   0  161.88   32.60
  19   1   0  199.88   31.80
 -19   1   0  198.18   29.70
 -19   1   0  177.18   31.20
 -19   1   0  154.08   27.80
  19   1   0  153.48   28.10
  19   1   0  211.08   38.70
 -19   1   0  147.39   28.70
 -19   1   0  152.58   28.10
 -21  -1   0   61.79   19.00
  21  -1   0   95.69   30.70
  21  -1   0   80.59   16.30
  21  -1   0   77.09   20.40
 -21  -1   0   92.39   18.00
 -21  -1   0   69.49   18.70
 -21  -1   0  116.59   23.30
  21   1   0   63.99   20.90
 -21   1   0   67.29   21.30
 -21   1   0   82.19   18.00
 -21   1   0   74.89   18.40
  21   1   0  102.89   32.40
 -21   1   0   68.89   21.10
  21   1   0  121.09   31.00
 -21   1   0   94.89   23.10
 -21   1   0   76.79   19.40
  21   1   0  100.29   24.10
 -23  -1   0  100.59   20.10
  23  -1   0   83.29   21.20
  23  -1   0   85.79   19.80
 -23  -1   0   78.09   17.90
 -23  -1   0   56.69   19.40
 -23   1   0   69.79   19.50
 -23   1   0   91.39   23.80
 -23   1   0   77.69   23.30
 -23   1   0   58.29   17.70
  23   1   0  101.09   24.60
 -23   1   0   79.99   19.60
 -25  -1   0  199.28   31.20
 -25  -1   0  159.68   35.90
  25  -1   0  143.99   34.20
  25  -1   0  208.78   33.80
 -25  -1   0  189.58   32.10
 -25  -1   0  158.28   31.90
 -25   1   0  149.59   31.10
 -25   1   0  210.48   33.30
 -25   1   0  139.19   30.80
 -25   1   0  181.88   30.50
  25   1   0  211.28   34.90
 -25   1   0  145.29   34.20
  27  -1   0   17.00   24.90
 -27  -1   0   18.50   10.70
 -27  -1   0    9.30   16.20
 -27  -1   0   18.20   11.60
 -27   1   0   18.10   14.90
 -27   1   0  -15.60   13.70
 -27   1   0    6.70   19.90
  27   1   0   16.50   18.30
 -27   1   0   34.10   10.60
 -29  -1   0   33.20   22.40
 -29  -1   0    5.70   12.10
 -29  -1   0   14.80   10.50
  29  -1   0   16.90   21.20
 -29   1   0   -0.90    7.40
 -29   1   0    3.70   19.50
 -29   1   0    1.30    9.50
 -29   1   0   20.00   19.00
  29   1   0   21.40   13.30
 -31  -1   0    9.30   17.60
 -31  -1   0   19.40    9.30
  31  -1   0   42.40   14.80
 -31   1   0   75.69   15.70
 -31   1   0   44.20   11.00
 -31   1   0   21.30   14.90
   0  -2   0  759.02  105.29
   0  -2   0  690.13  104.39
   0  -2   0  714.93  105.09
   0   2   0  725.63  105.09
   2  -2   0 1023.00  148.09
   2  -2   0 1037.20  148.09
  -2  -2   0 1028.40  147.69
   2  -2   0  982.90  147.69
  -2  -2   0 1012.60  148.59
   2  -2   0 1024.00  147.39
   2   2   0  997.90  148.49
  -2   2   0 1043.40  147.89
   2   2   0 1007.50  148.59
   4  -2   0  691.43  100.69
   4  -2   0  663.53  100.39
   4  -2   0  703.53   99.79
  -4  -2   0  717.83  101.79
  -4  -2   0  664.23  100.49
  -4   2   0  708.53  100.59
  -4   2   0  682.33  100.19
   4   2   0  659.43  101.59
   4   2   0  699.33  101.79
  -6  -2   0  174.38   31.60
   6  -2   0  163.68   27.90
   6  -2   0  168.78   26.00
  -6  -2   0  175.08   27.20
   6   2   0  205.18   30.80
   6   2   0  163.98   30.30
   6   2   0  211.08   27.90
  -6   2   0  185.28   27.90
  -6   2   0  160.18   26.40
   8  -2   0  404.86   60.59
   8  -2   0  422.36   58.99
  -8  -2   0  417.76   62.49
   8   2   0  369.26   60.29
  -8   2   0  403.36   59.09
   8   2   0  382.86   62.29
   8   2   0  373.66   62.19
  -8   2   0  420.86   60.79
 -10  -2   0   17.00   14.80
  10  -2   0   20.10   11.20
  10  -2   0   28.80    7.60
 -10   2   0   22.90    6.90
  10   2   0   -0.70   14.10
 -10   2   0    1.00   10.10
  10   2   0   20.20   10.90
  12  -2   0   29.10    8.30
  12  -2   0    7.70   10.10
 -12  -2   0   24.80   16.30
  12   2   0   10.90   11.90
  12   2   0   29.60   15.90
 -12   2   0   17.70    7.50
 -12   2   0   32.10   12.60
 -14  -2   0  175.58   30.50
  14  -2   0  141.39   23.90
 -14  -2   0  132.99   29.30
  14  -2   0  137.09   26.60
 -14   2   0  161.08   29.30
  14   2   0  170.18   31.80
  14   2   0  116.89   25.80
 -16  -2   0  112.19   28.00
  16  -2   0   96.89   20.20
  16  -2   0  139.59   26.10
 -16  -2   0   81.09   25.80
  16   2   0  111.09   27.90
 -16   2   0  130.49   27.20
  16   2   0  122.69   28.50
  16   2   0  110.29   23.10
 -18  -2   0  205.28   34.60
 -18  -2   0  202.68   33.80
 -18  -2   0  218.48   35.40
  18  -2   0  229.88   34.70
  18  -2   0  182.68   36.80
 -18  -2   0  187.58   40.50
 -18  -2   0  213.18   33.90
  18   2   0  193.48   42.00
 -18   2   0  227.98   33.40
  18   2   0  189.18   34.20
 -18   2   0  177.18   32.70
 -18   2   0  222.88   34.80
  18   2   0  233.68   37.30
 -18   2   0  208.18   36.50
 -18   2   0  197.88   35.90
  18   2   0  182.08   41.40
  20  -2   0  133.89   23.30
 -20  -2   0   81.29   21.80
 -20  -2   0   79.39   26.20
  20  -2   0   64.69   28.70
 -20  -2   0  115.79   19.80
 -20  -2   0   97.59   21.50
 -20  -2   0  112.39   22.40
  20  -2   0  104.29   18.60
 -20   2   0   95.59   21.60
 -20   2   0  113.99   25.30
  20   2   0  122.29   30.20
  20   2   0   70.79   25.20
 -20   2   0  121.39   22.50
  20   2   0   72.99   29.40
 -20   2   0  126.09   21.50
 -20   2   0   65.29   24.40
 -20   2   0  127.89   20.40
 -22  -2   0    0.70   11.40
 -22  -2   0    6.70   14.30
  22  -2   0    9.10   14.30
 -22  -2   0   30.90   14.50
  22  -2   0  -13.90    9.60
 -22  -2   0    8.70    9.40
 -22   2   0   17.50   17.90
 -22   2   0   11.10   18.60
 -22   2   0   11.20   18.70
 -22   2   0    0.90    8.30
  22   2   0   -4.00   17.90
  22   2   0   22.40   33.20
 -22   2   0   -0.60   12.70
 -22   2   0    1.50   10.50
 -24  -2   0  158.78   30.40
 -24  -2   0  143.09   34.10
  24  -2   0  150.48   29.70
 -24  -2   0  198.88   30.10
  24  -2   0  213.28   34.10
 -24  -2   0  101.59   29.40
 -24   2   0  153.28   33.50
  24   2   0  170.28   31.50
 -24   2   0  152.18   29.60
 -24   2   0  182.78   31.10
 -24   2   0  211.08   32.90
 -26  -2   0   25.60   12.50
 -26  -2   0    5.40   10.90
  26  -2   0   64.09   22.90
 -26  -2   0   34.70   22.90
 -26   2   0   39.20   22.40
 -26   2   0    9.90   19.60
  26   2   0   22.80   14.70
 -26   2   0   20.10   11.60
 -28  -2   0   20.90   21.60
 -28  -2   0    5.20   16.10
 -28  -2   0    1.20   12.50
  28  -2   0  -23.80   24.70
  28   2   0    7.30   10.10
 -28   2   0    1.00   12.60
 -28   2   0   26.40   14.60
 -28   2   0   11.40   18.90
  30  -2   0    8.10   20.30
 -30  -2   0    3.90   12.50
 -30  -2   0   -3.30   11.20
 -30   2   0    9.30   15.10
 -30   2   0  -10.60    8.40
 -30   2   0   18.40   16.60
 -32  -2   0   19.90   14.20
  32  -2   0   12.60   11.50
 -32  -2   0   15.90    7.40
 -32   2   0   -1.30    9.40
 -32   2   0   17.30   10.10
   1  -3   0 1488.75  207.58
   1  -3   0 1382.26  207.48
  -1  -3   0 1388.26  207.58
  -1  -3   0 1515.25  207.98
  -1  -3   0 1377.06  206.58
   1  -3   0 1395.76  206.38
  -1   3   0 1439.46  207.18
   1   3   0 1440.26  207.48
  -3  -3   0 2098.99  301.97
   3  -3   0 2107.69  301.47
   3  -3   0 1919.21  301.77
  -3  -3   0 2107.99  303.07
   3  -3   0 2128.99  302.47
  -3   3   0 2113.99  301.97
   3   3   0 2124.19  303.07
  -5  -3   0  379.66   57.09
   5  -3   0  337.07   54.09
  -5  -3   0  361.06   54.69
   5  -3   0  393.76   55.29
   5   3   0  419.86   57.19
  -5   3   0  353.66   53.39
   5   3   0  356.46   56.59
  -7  -3   0  272.07   42.50
   7  -3   0  282.47   41.30
  -7  -3   0  310.97   46.80
   7  -3   0  244.38   43.20
   7   3   0  329.97   47.20
   7   3   0  247.38   42.90
   7   3   0  321.97   46.70
  -7   3   0  286.77   42.80
   9  -3   0  103.39   16.50
  -9  -3   0   96.59   18.60
   9  -3   0  112.09   20.00
  -9  -3   0  123.09   25.00
   9   3   0  103.49   19.30
  -9   3   0   82.49   19.30
   9   3   0  111.79   24.00
   9   3   0   86.69   23.10
  11  -3   0  663.53   97.09
  11  -3   0  682.23   95.29
 -11  -3   0  748.53   99.89
  11   3   0  624.24   99.39
  11   3   0  666.13   99.69
 -11   3   0  640.14   97.19
  11   3   0  547.25   96.49
 -13  -3   0   11.80   17.70
  13  -3   0    9.30    8.80
  13  -3   0   -1.60   10.90
  13   3   0   24.00   17.40
  13   3   0   -1.30   17.40
  13   3   0   -0.50   10.40
 -13   3   0    0.40   13.00
  15  -3   0  189.88   33.90
 -15  -3   0  224.08   40.90
 -15  -3   0  241.08   41.40
  15  -3   0  216.28   37.00
  15   3   0  229.38   42.80
  15   3   0  247.58   43.40
  17  -3   0   18.80   12.30
 -17  -3   0   -1.60   11.20
 -17  -3   0    4.80    9.50
 -17  -3   0   -6.80   11.80
 -17  -3   0   10.60    9.80
  17  -3   0    4.60   10.50
 -17  -3   0    9.00   18.30
  17   3   0   25.00   21.80
 -17   3   0    4.20    9.10
 -17   3   0  -14.40   15.00
  17   3   0  -15.50   11.60
 -17   3   0   -5.50    9.90
  17   3   0    9.20   21.60
 -17   3   0  -22.60   14.70
 -19  -3   0   18.10   12.30
 -19  -3   0    6.40   23.40
  19  -3   0  -14.70   12.50
  19  -3   0   -4.20   14.00
 -19  -3   0    9.00    9.70
 -19  -3   0   12.50   14.20
 -19  -3   0    2.90    7.40
  19   3   0   17.50   25.50
 -19   3   0   14.20   16.80
 -19   3   0   -6.80   16.00
 -19   3   0  -14.10   11.20
  19   3   0  -25.80   22.80
  19   3   0   11.00   13.50
 -19   3   0    0.20   14.30
  21  -3   0  162.38   30.40
 -21  -3   0  197.88   34.50
 -21  -3   0   69.69   37.30
  21  -3   0  176.18   38.80
  21  -3   0  240.38   35.30
 -21  -3   0  154.98   33.30
 -21  -3   0  233.68   33.40
 -21  -3   0  214.88   33.40
 -21   3   0  204.28   32.70
 -21   3   0  182.18   36.70
  21   3   0  200.98   32.70
 -21   3   0  204.38   34.10
  21   3   0  194.48   41.60
 -21   3   0  203.78   36.90
  23  -3   0   22.20   11.50
 -23  -3   0   11.00   12.80
 -23  -3   0   -2.90   15.40
 -23  -3   0   -1.70   21.00
 -23  -3   0   32.80   16.20
  23  -3   0   15.40   18.10
 -23   3   0   24.00   11.70
  23   3   0   10.40   15.80
 -23   3   0   26.70   21.60
 -23   3   0   16.20   19.70
 -23   3   0   13.30   22.30
 -25  -3   0    3.70   15.70
  25  -3   0   30.40   16.80
 -25  -3   0   -5.50    7.30
 -25  -3   0   18.40   15.90
 -25  -3   0    4.10   11.60
 -25   3   0   16.40   15.90
 -25   3   0   -4.70   18.10
 -25   3   0    8.10   11.20
  25   3   0   -9.30    9.70
  27  -3   0  116.99   21.60
 -27  -3   0   60.79   23.60
 -27  -3   0  156.58   21.30
 -27  -3   0   83.19   21.60
 -27   3   0   82.59   21.10
 -27   3   0   34.60   18.00
 -27   3   0   71.19   23.90
  29  -3   0  101.49   26.50
 -29  -3   0   56.89   21.00
 -29  -3   0   58.99   15.30
 -29   3   0   50.39   20.10
 -29   3   0   83.49   20.80
 -29   3   0   64.59   15.80
  31  -3   0    6.40   12.20
 -31  -3   0    8.20    9.60
 -31  -3   0   -0.70    7.60
 -31   3   0    1.20   13.20
 -31   3   0   -0.60    9.50
   0  -4   0   -3.90    9.80
   0  -4   0   12.10   11.20
   0  -4   0    7.10    6.80
   0   4   0   -2.00    8.80
  -2  -4   0   16.30   11.90
   2  -4   0    1.60    5.80
  -2  -4   0   15.50   15.20
   2  -4   0    1.30   12.10
   2  -4   0   14.00   10.60
  -2  -4   0    5.60    8.00
   2  -4   0    3.80    6.80
   2   4   0   30.30   12.00
  -2   4   0    4.50    8.30
   4  -4   0  552.04   78.69
   4  -4   0  498.45   78.89
  -4  -4   0  528.45   79.59
  -4  -4   0  584.24   82.29
  -4  -4   0  535.15   81.79
   4  -4   0  573.04   80.59
  -4   4   0  531.15   78.79
   4   4   0  524.75   81.69
   6  -4   0  330.47   50.69
  -6  -4   0  363.36   53.59
   6  -4   0  331.37   48.40
  -6  -4   0  311.37   49.30
  -6  -4   0  334.47   54.09
   6  -4   0  296.17   48.70
   6   4   0  325.97   52.69
   6   4   0  369.86   53.19
  -8  -4   0  804.62  126.79
   8  -4   0  855.81  127.39
   8  -4   0  883.41  125.69
  -8  -4   0  919.91  129.79
   8   4   0  826.52  129.39
   8   4   0  910.71  129.69
  10  -4   0   42.80    9.60
  10  -4   0   23.40   12.60
 -10  -4   0   30.20   19.10
  10   4   0   63.79   20.00
  10   4   0   51.99   20.10
 -10   4   0   67.09   18.90
 -12  -4   0  114.29   32.40
  12  -4   0  184.38   26.00
  12  -4   0  156.38   29.00
  12   4   0  167.28   34.90
  12   4   0  139.39   33.20
 -14  -4   0    7.80   18.00
 -14  -4   0   23.60   11.80
 -14  -4   0   55.49   25.30
 -14  -4   0   40.70   19.90
  14  -4   0   27.70    9.40
  14  -4   0   22.10   11.10
  14   4   0   25.80   21.40
 -14   4   0   17.50    9.00
  14   4   0   22.20   20.00
 -16  -4   0  131.09   35.60
  16  -4   0  186.78   29.50
 -16  -4   0  209.48   45.30
 -16  -4   0  203.98   31.30
  16  -4   0  109.09   30.70
 -16  -4   0  172.78   31.80
 -16  -4   0  206.98   31.40
 -16   4   0  147.09   28.90
 -16   4   0  196.58   31.60
 -16   4   0  185.78   29.40
  16   4   0  203.58   39.90
 -16   4   0  226.88   35.00
  16   4   0  223.58   41.30
  16   4   0  162.28   28.60
 -16   4   0  162.18   32.00
  18  -4   0   34.80   17.00
 -18  -4   0   25.00   15.40
 -18  -4   0   24.70   13.60
 -18  -4   0   40.00   21.90
  18  -4   0   16.80   12.00
 -18  -4   0   23.20   13.60
 -18   4   0   19.40   16.80
 -18   4   0   13.20   11.20
 -18   4   0   30.00   17.00
 -18   4   0   12.40   12.50
  18   4   0   11.10   23.10
  18   4   0   12.00   12.10
  18   4   0    7.70   24.50
 -20  -4   0   21.00   16.10
  20  -4   0    1.20   14.30
 -20  -4   0   14.20   23.70
 -20  -4   0    8.50   13.80
 -20  -4   0   -7.40   12.50
 -20   4   0    4.90   17.20
 -20   4   0    5.60   13.30
 -20   4   0   19.30   17.20
  20   4   0    4.50   13.50
  20   4   0   -7.40   25.70
 -20   4   0    1.50    9.50
  20   4   0  -38.60   28.20
 -22  -4   0   28.80   14.10
  22  -4   0    6.50    9.80
 -22  -4   0    7.30   15.40
  22  -4   0   51.99   14.70
 -22   4   0   33.00   14.70
 -22   4   0   46.40   17.50
 -22   4   0   23.20   20.40
 -22   4   0   40.10   17.10
 -24  -4   0   14.00   12.20
 -24  -4   0   -3.10   12.50
  24  -4   0    7.80   12.20
 -24  -4   0    4.50   20.60
 -24   4   0    3.80   17.60
 -24   4   0   -2.60   22.00
 -24   4   0    7.20   17.50
 -26  -4   0   16.60   12.90
 -26  -4   0    2.40   10.60
 -26  -4   0   -1.10   18.60
  26  -4   0   27.70   18.90
 -26   4   0   10.10   17.60
 -26   4   0   22.20   19.80
 -26   4   0   29.00   13.30
 -28  -4   0   32.10   13.50
 -28  -4   0   26.00   12.70
  28  -4   0   39.30   22.80
 -28   4   0  -10.30   12.10
 -28   4   0   10.40   11.70
 -30  -4   0   11.70   10.30
 -30  -4   0   10.00   13.80
  30  -4   0   18.10   14.40
 -30   4   0  -10.40    9.90
  -1  -5   0 1486.05  226.98
  -1  -5   0 1679.43  227.58
   1  -5   0 1497.45  226.78
   1  -5   0 1572.34  227.18
   1  -5   0 1510.75  225.08
  -1  -5   0 1536.55  225.18
  -1   5   0 1588.84  225.98
   3  -5   0  709.03  100.79
  -3  -5   0  666.53  101.39
  -3  -5   0  676.83  103.89
   3  -5   0  689.13  102.99
  -3  -5   0  708.73  104.19
   3   5   0  718.63  104.09
  -3   5   0  664.93  100.89
  -5  -5   0   -3.40   15.20
   5  -5   0   10.50   11.10
  -5  -5   0   23.80   17.60
  -5  -5   0   18.20   11.00
   5   5   0    6.30   15.50
  -7  -5   0   18.90   18.00
   7  -5   0    4.30    7.70
   7  -5   0   21.30   13.40
  -7  -5   0   -6.70   11.50
  -7  -5   0   14.20   16.90
   7   5   0   17.80   19.70
  -9  -5   0   -2.50   19.40
   9  -5   0   23.80    8.60
  -9  -5   0   45.00   20.40
   9  -5   0   14.80   12.20
   9   5   0   11.20   17.80
 -11  -5   0  115.99   28.50
  11  -5   0   84.79   19.40
  11  -5   0   66.99   15.20
 -11  -5   0  112.29   26.50
  11   5   0   82.39   25.20
  11   5   0  103.39   25.30
 -13  -5   0   13.80   11.80
 -13  -5   0    5.70   19.20
  13  -5   0   24.40   12.50
 -13  -5   0   15.30   10.70
 -13  -5   0   46.80   23.80
  13  -5   0   39.30   10.40
  13   5   0   15.50   20.20
 -13   5   0   21.40    9.40
 -13   5   0   36.80   13.30
  13   5   0   20.10   14.80
  13   5   0   33.30   22.30
 -13   5   0    0.70   14.20
  15  -5   0    7.40    9.20
 -15  -5   0  -17.90   19.00
 -15  -5   0   18.60   25.80
 -15  -5   0   -0.30   11.30
 -15  -5   0    6.50   11.20
 -15  -5   0    3.60    8.50
  15  -5   0    8.30   11.90
 -15   5   0    2.30   10.60
  15   5   0  -13.80   21.90
 -15   5   0   -8.40   12.40
 -15   5   0   -2.70   11.70
  15   5   0   13.80   10.00
  15   5   0    9.20   20.90
 -17  -5   0   30.60   13.50
 -17  -5   0   18.90   30.90
 -17  -5   0   18.10   10.20
 -17  -5   0   48.40   23.70
  17  -5   0   22.30   12.40
 -17   5   0    4.80   14.70
 -17   5   0   41.90   17.90
  17   5   0   -9.20   26.00
 -17   5   0   -4.50   13.00
  17   5   0    9.40   22.70
  17   5   0    9.20   15.00
  19  -5   0   24.60   14.30
 -19  -5   0    0.30   14.00
 -19  -5   0   -3.70   12.80
 -19   5   0    1.50   13.90
 -19   5   0   30.50   18.00
 -19   5   0   -8.30   18.90
  19   5   0    2.70   15.50
 -21  -5   0   62.59   18.70
 -21  -5   0   58.29   20.10
  21  -5   0   55.79   19.10
 -21   5   0   78.89   20.10
 -21   5   0   65.49   20.20
 -21   5   0   51.29   19.50
  21   5   0   73.59   17.80
 -23  -5   0   -0.50   16.50
 -23  -5   0   -1.60   24.70
  23  -5   0  -18.60   10.00
 -23  -5   0  -19.40   12.60
 -23   5   0    1.20   13.90
 -23   5   0    3.00   16.20
 -23   5   0   31.90   16.40
 -25  -5   0  -29.80   15.80
 -25  -5   0    8.80   11.70
 -25  -5   0   -5.30   11.90
  25  -5   0   17.60   14.60
 -25   5   0   -6.70   18.80
 -25   5   0   14.60   16.70
 -27  -5   0   14.70    8.00
 -27  -5   0    9.30   16.30
  27  -5   0   14.80   20.40
 -27   5   0   18.80   13.80
 -29  -5   0    7.90   10.50
 -29  -5   0    7.00    6.30
  29  -5   0   14.50   14.90
 -29   5   0   14.10   10.80
   0  -6   0  365.26   57.49
   0  -6   0  387.76   60.29
   0  -6   0  383.66   60.79
  -2  -6   0   11.90   15.30
   2  -6   0   25.20   17.40
  -2  -6   0    2.10   16.10
  -2  -6   0    8.60   11.10
   2   6   0   -0.40   12.80
  -4  -6   0  182.98   36.40
  -4  -6   0  147.89   27.30
   4  -6   0  174.68   31.90
   4  -6   0  142.49   26.00
  -4  -6   0  146.99   31.70
   4   6   0  184.48   33.30
  -6  -6   0  359.16   57.39
   6  -6   0  320.97   50.09
  -6  -6   0  292.57   55.49
   6  -6   0  349.57   53.99
  -6  -6   0  347.17   52.59
   6   6   0  301.27   54.79
  -8  -6   0  633.34   93.69
   8  -6   0  622.64   91.59
  -8  -6   0  675.03   97.69
  -8  -6   0  596.24   97.19
   8  -6   0  587.14   93.59
 -10  -6   0   42.50   22.50
 -10  -6   0   19.10   10.00
  10  -6   0   -4.10   12.30
 -10  -6   0   23.80   22.90
 -10  -6   0   15.90   11.60
  10  -6   0   24.10   10.20
  10   6   0   25.10   12.30
  10   6   0    5.10   19.20
 -10   6   0   27.50   12.10
 -12  -6   0   50.59   13.10
 -12  -6   0   40.30   13.20
  12  -6   0   39.10   16.40
 -12  -6   0   19.00   23.60
 -12  -6   0   52.99   15.50
 -12  -6   0   36.30   26.90
  12  -6   0   70.39   13.00
  12   6   0   80.79   14.40
 -12   6   0   56.59   15.60
 -12   6   0   42.40   15.90
 -12   6   0   61.69   17.00
  12   6   0   97.89   27.00
 -14  -6   0   42.80   13.70
 -14  -6   0   23.70   13.90
 -14  -6   0   36.80   12.10
 -14  -6   0   64.39   31.20
 -14  -6   0   15.00   23.90
  14  -6   0   35.70   11.90
  14   6   0   58.99   26.10
  14   6   0   47.90   13.00
 -14   6   0    2.70   15.60
 -14   6   0   59.19   16.30
 -14   6   0   22.30   14.50
 -16  -6   0   27.30   14.50
 -16  -6   0   13.80   11.30
 -16  -6   0   52.59   32.50
 -16  -6   0   20.70   13.40
  16  -6   0   29.60   12.30
 -16  -6   0   -1.70   23.00
  16   6   0  -11.60   23.40
  16   6   0   35.60   15.50
 -16   6   0    8.20   10.80
 -16   6   0   28.90   11.20
 -16   6   0   20.10   17.00
 -18  -6   0    4.70   13.10
  18  -6   0   33.40   14.40
 -18  -6   0   -1.50   14.30
  18   6   0   16.40   11.60
 -18   6   0   29.60   14.10
 -18   6   0   13.90   12.50
  20  -6   0  132.29   28.80
 -20  -6   0  195.08   28.90
 -20  -6   0   84.99   28.70
  20   6   0  159.18   28.90
 -20   6   0  192.88   31.70
 -20   6   0  159.68   33.10
 -22  -6   0   25.20   16.40
 -22  -6   0   -9.30   12.60
  22  -6   0    2.20    9.30
  22   6   0   -7.20   15.40
 -22   6   0  -13.50   21.00
 -22   6   0    6.20   14.30
 -24  -6   0  -17.50   15.40
 -24  -6   0    6.30    8.60
  24  -6   0  -18.90   11.40
  24   6   0   -0.40   10.70
 -24   6   0   14.70   21.60
 -26  -6   0   20.30   11.60
 -26  -6   0    5.20    7.30
  26  -6   0    5.40   17.90
 -26   6   0    7.40   14.20
 -28  -6   0   -0.10    5.90
 -28  -6   0   13.20    9.60
  28  -6   0    0.00   19.30
 -28   6   0   -0.80   10.00
   1  -7   0   35.20   19.00
  -1  -7   0   15.30   19.40
   3  -7   0   26.00   11.50
   3  -7   0   26.20   17.80
  -3  -7   0   27.60   19.70
  -3  -7   0   28.30   21.60
   3   7   0   19.70   13.90
   3   7   0   18.70    8.50
   3   7   0   11.70   14.90
   5  -7   0   11.20   10.10
   5  -7   0    8.50   16.80
  -5  -7   0   10.30    7.60
  -5  -7   0   27.40   20.80
  -5  -7   0   24.60   21.40
   5   7   0  -26.80   19.10
   5   7   0   -0.70   11.00
  -7  -7   0    4.50   15.30
  -7  -7   0   27.20   11.20
   7  -7   0    6.30   10.00
   7  -7   0    2.00   12.40
  -7  -7   0  -23.70   21.00
  -7  -7   0    3.10    7.80
   7   7   0    0.30   11.40
   7   7   0    5.30   19.50
  -7   7   0    9.90   11.30
   9  -7   0   12.00   14.20
  -9  -7   0   24.60   24.80
   9  -7   0    0.30    9.70
  -9  -7   0   15.00   11.20
  -9  -7   0   -5.70    9.30
  -9  -7   0  -21.50   21.40
  -9  -7   0    7.10    8.00
  -9   7   0   -1.30    8.50
   9   7   0   -7.00   25.20
   9   7   0  -26.80   11.20
 -11  -7   0   65.79   15.50
  11  -7   0   68.89   15.50
 -11  -7   0   67.59   14.10
 -11  -7   0   35.20   26.50
 -11  -7   0   68.89   15.90
 -11  -7   0   39.10   28.00
 -11   7   0   75.29   17.90
  11   7   0   70.79   27.20
  11   7   0   74.49   18.30
 -13  -7   0    7.20   12.70
  13  -7   0    9.00   11.40
 -13  -7   0    4.20   28.00
 -13  -7   0   16.30   25.50
 -13  -7   0   -6.50   10.70
 -13   7   0  -34.30   14.30
  13   7   0   -5.30   22.50
 -13   7   0    0.50   13.50
  13   7   0   -6.10    9.70
 -15  -7   0   15.60   13.50
 -15  -7   0    6.40   11.80
  15  -7   0   23.90   12.70
 -15   7   0    4.10   10.80
 -15   7   0   30.10   15.50
 -15   7   0   32.90   12.40
  15   7   0   13.40   11.30
 -17  -7   0   25.20   13.20
 -17  -7   0   26.30   14.40
  17  -7   0   39.80   12.40
 -17   7   0    8.70   15.80
  17   7   0   14.80   15.80
 -17   7   0   21.20   17.30
 -19  -7   0   14.80   15.70
 -19  -7   0   -5.80   13.40
 -19  -7   0    8.30   11.00
  19   7   0  -19.00   14.70
 -19   7   0   -2.80   12.10
 -19   7   0  -27.50   15.20
 -21  -7   0   36.40   17.00
  21  -7   0   18.80   10.00
 -21  -7   0   48.40   12.20
 -21   7   0   -3.30   18.50
  21   7   0   18.20   17.20
 -23  -7   0   17.40   11.00
 -23  -7   0   -7.60   10.80
  23  -7   0  -24.10   10.70
  23   7   0    9.80   10.90
 -23   7   0   -5.90   18.70
  25  -7   0    2.90   11.10
 -25  -7   0  -10.50    9.60
 -25  -7   0   -3.10    9.60
  25   7   0   11.20   14.10
 -25   7   0    2.90   12.40
 -27  -7   0   17.10    9.00
  27  -7   0    4.20   13.00
 -27  -7   0    8.90    6.40
 -27   7   0    0.50   15.10
   0  -8   0  155.98   28.60
   0  -8   0  164.88   36.00
   0  -8   0  163.58   26.00
   0   8   0  153.08   27.50
  -2  -8   0    0.10   20.40
   2  -8   0   -2.50   14.00
   2  -8   0   18.10   25.20
  -2  -8   0    8.40    9.70
   2  -8   0   19.50    7.80
  -2  -8   0   -8.20   13.40
  -2   8   0    4.90    7.30
  -2   8   0   10.90   12.80
   2   8   0    7.70   12.00
   4  -8   0   -4.60   19.40
  -4  -8   0    4.30    7.90
   4  -8   0   14.40   10.80
  -4  -8   0   38.40   23.80
  -4  -8   0   13.60   18.20
  -4   8   0   -0.30    9.40
   4   8   0    2.00   12.40
  -6  -8   0   52.49   27.70
  -6  -8   0   21.80   12.70
  -6  -8   0   51.79   11.30
  -6  -8   0   77.59   21.60
  -6  -8   0  -11.60   24.20
   6  -8   0   28.70   21.30
   6  -8   0   26.20   14.10
  -6   8   0   39.00   11.40
   6   8   0   57.39   15.60
   6   8   0   24.20   20.10
  -8  -8   0  175.98   26.50
  -8  -8   0  151.28   26.20
  -8  -8   0  108.19   37.20
  -8  -8   0  117.59   23.80
  -8  -8   0   68.99   35.20
   8  -8   0  139.49   25.80
   8   8   0  151.48   35.30
   8   8   0  158.78   27.10
  -8   8   0  159.18   27.00
 -10  -8   0   42.00   31.90
 -10  -8   0   64.29   16.00
  10  -8   0   80.99   16.50
 -10  -8   0   52.39   15.40
 -10  -8   0   44.30   13.00
  10   8   0  101.09   35.70
 -10   8   0   55.09   17.80
  10   8   0   45.90   17.60
 -12  -8   0   -3.60   12.50
 -12  -8   0    9.90    9.10
  12  -8   0    4.70   12.40
  12   8   0   13.50   15.30
 -12   8   0    6.80   15.60
 -14  -8   0   47.00   14.80
 -14  -8   0   12.60   13.90
  14  -8   0   27.60   14.00
 -14   8   0   11.90   17.30
  14   8   0    1.00   16.00
 -16  -8   0   41.50   11.70
 -16  -8   0   -3.70   12.40
  16  -8   0   -3.60   13.70
 -16   8   0   35.80   18.40
  16   8   0   17.90   17.00
 -18  -8   0   39.20   13.90
 -18  -8   0   38.40   12.70
  18   8   0   59.59   15.80
 -18   8   0   27.70   16.70
 -20  -8   0   -1.60   13.20
  20  -8   0   21.50    9.90
 -20  -8   0   26.40   11.20
 -20   8   0   27.20   16.10
  20   8   0   15.40   12.10
 -22  -8   0   19.80   11.90
  22  -8   0    7.00   10.50
 -22   8   0    6.10   14.80
  22   8   0    1.30   10.60
 -24  -8   0    5.30    7.30
  24  -8   0   26.80   14.80
  24   8   0   10.80    9.80
 -24   8   0    7.20    9.20
  26  -8   0  -21.00   16.70
 -26  -8   0    3.60    8.40
 -26   8   0    5.30    8.60
  26   8   0    9.60    8.20
  -1  -9   0    6.50   10.80
   1  -9   0   14.20   11.00
   1  -9   0   27.60   27.00
  -1  -9   0   -2.70   11.00
   1  -9   0   15.20    8.90
  -1  -9   0   50.59   17.40
   1  -9   0   26.90   15.00
  -1  -9   0   37.70   29.00
   1   9   0   24.60   13.10
  -1   9   0  -16.00   10.80
  -3  -9   0   49.90   19.40
   3  -9   0   24.70   35.70
  -3  -9   0   65.09   13.50
   3  -9   0   62.39   16.40
   3  -9   0   63.69   12.90
   3  -9   0   47.50   12.40
   3   9   0   33.90   16.30
  -3   9   0   42.80   15.80
   5  -9   0   45.80   12.90
   5  -9   0   62.59   19.30
  -5  -9   0   63.99   16.50
  -5  -9   0   59.09   14.10
   5   9   0   58.79   17.70
   7  -9   0   33.30   11.50
  -7  -9   0   50.89   14.60
   7  -9   0   38.60   16.70
  -7  -9   0   40.20   15.60
  -7  -9   0   43.90   12.30
  -7   9   0   37.10   16.80
   7   9   0   32.80   16.00
  -9  -9   0   28.20   11.50
   9  -9   0   51.29   16.60
  -9  -9   0   30.80   14.30
  -9  -9   0   45.20   15.10
  -9   9   0   16.00   16.00
   9   9   0   34.60   16.60
 -11  -9   0   30.20   13.20
 -11  -9   0   14.70    9.50
  11  -9   0   -6.00   13.60
 -11   9   0    3.60   11.30
  11   9   0   25.00   16.20
 -13  -9   0   39.40   14.50
 -13  -9   0   32.80   15.40
  13   9   0   24.60   13.00
 -13   9   0   10.80   12.40
 -15  -9   0    6.70   13.10
  15  -9   0   14.60   16.30
  15   9   0   23.30   12.40
  17  -9   0  -19.60    9.20
 -17  -9   0  -13.40   11.70
 -17  -9   0    0.10    8.80
  17   9   0   -5.00   10.50
 -19  -9   0   15.30    9.60
  19  -9   0   46.90    9.60
  19   9   0    3.30   10.90
  21  -9   0   15.50    7.70
 -21  -9   0    0.10    7.90
  21   9   0    4.40    9.60
 -23  -9   0    8.30    7.00
  23  -9   0    7.30   10.00
  23   9   0   -8.30    8.30
   0 -10   0  155.18   23.30
   0  10   0   98.49   23.40
   2 -10   0    9.20    9.90
  -2 -10   0   -5.00   10.10
   2 -10   0   -6.30   20.10
  -2 -10   0   -6.30   17.80
   2  10   0    7.70   13.80
   4 -10   0  -32.50   17.70
  -4 -10   0   17.10   10.30
   4 -10   0    8.90    9.60
   4  10   0    9.20   14.60
  -6 -10   0   14.00   10.70
   6 -10   0   19.20    9.90
   6 -10   0    6.10   18.70
   6  10   0    0.50   14.60
  -8 -10   0   10.10    9.80
   8 -10   0   12.80    9.70
  -8 -10   0    3.90   14.50
   8  10   0   25.00   11.90
  10 -10   0   20.70    9.90
 -10 -10   0   16.20    8.90
 -10 -10   0    0.50    9.80
 -10  10   0   -5.20   16.20
  10  10   0   26.50   15.80
 -12 -10   0    6.20    8.20
  12 -10   0   -4.00    9.10
 -12  10   0    6.20   15.10
  12  10   0    0.20   10.60
 -14 -10   0    3.40   11.70
  14 -10   0   19.10   10.00
  14  10   0    9.90   16.10
 -16 -10   0   26.80    9.70
  16 -10   0   21.00   10.20
  16  10   0    8.50   10.80
  18 -10   0   31.50    8.60
 -18 -10   0   14.80   11.00
  18  10   0    6.80   10.60
  20 -10   0    7.30    8.40
 -20 -10   0    2.60    6.40
  20  10   0   -4.60    8.70
  -1 -11   0   42.20   12.30
   1 -11   0   27.40   11.80
   1  11   0   38.00   22.40
   3 -11   0   24.70   10.60
  -3 -11   0   17.90   10.90
   3  11   0   20.40   12.90
   5 -11   0   26.60   10.70
  -5 -11   0   14.30    8.30
   5  11   0   14.50   13.80
  -7 -11   0   29.20   10.30
   7 -11   0   20.30   10.30
   7  11   0   13.60   14.30
  -9 -11   0    4.30    8.50
   9 -11   0   -4.50    6.60
   9 -11   0   -2.60    8.80
   9  11   0   -1.50    9.90
 -11 -11   0   19.90    9.80
  11 -11   0   33.30   10.30
  11  11   0   32.70   11.90
 -13 -11   0  -13.70    9.00
  13 -11   0    7.20    6.30
  13  11   0    7.20   10.00
 -15 -11   0   -5.70    6.00
  15  11   0    4.30    9.10
  17 -11   0   -1.90    7.20
  17 -11   0  -17.10    8.00
 -17 -11   0    0.70    8.60
  17  11   0    8.90   11.90
   0 -12   0    2.90    9.40
   2 -12   0    5.90    6.80
  -2 -12   0    5.20    9.80
  -4 -12   0    4.50   10.20
   4 -12   0    3.80    6.60
   6 -12   0   -9.10    8.80
  -6 -12   0   26.30   10.70
   6  12   0   11.20   10.40
  -8 -12   0  -11.90   10.70
   8 -12   0   -4.00    8.70
   8 -12   0   -1.80    8.90
   8  12   0    4.60   10.80
  10 -12   0   15.80    9.60
 -10 -12   0   -5.70   10.10
  10  12   0   -1.90    7.90
  12 -12   0    7.40   10.10
  12  12   0    7.10   10.60
  14 -12   0   -6.10    7.60
  14  12   0    0.00    6.80
   1 -13   0   24.00    9.90
  -1 -13   0   51.99   13.00
   3 -13   0   33.60   12.10
  -3 -13   0   -1.70   10.20
   5 -13   0    5.30    8.10
  -5 -13   0    8.80    6.90
   7 -13   0   15.70    8.70
 -32   0   1   -2.70    8.20
 -32   0   1    5.40    8.00
 -32   0   1    2.30   11.40
 -30   0   1   -7.10    8.70
 -30   0   1    1.20   14.90
 -30   0   1   -7.40    7.20
  30   0  -1  -13.80   15.10
 -28   0   1   16.20   11.90
 -28   0   1    7.80   20.60
 -28   0   1   11.60   12.70
  28   0  -1   -3.60   21.90
 -28   0   1    1.00    9.60
 -26   0   1  -18.70   11.30
 -26   0   1   -9.60   20.10
 -26   0   1   -8.40    8.80
 -26   0   1    7.50   14.00
 -26   0   1   -0.80   13.20
  26   0  -1   -2.10   23.80
 -24   0   1   13.00   10.60
 -24   0   1    9.70   16.70
 -24   0   1    2.20   13.20
  24   0  -1   39.30   21.90
  24   0  -1    2.10   19.40
 -24   0   1   16.60   13.60
 -22   0   1  -10.20   12.80
  22   0  -1   -0.60   21.90
  22   0  -1  -26.90   15.00
 -22   0   1   -3.20   12.10
 -22   0   1    8.90   11.90
  22   0  -1  -26.40   15.00
 -22   0   1   16.70   12.90
 -22   0   1   -5.70   14.60
  20   0  -1   -8.10   10.50
  20   0  -1    9.80   20.80
 -20   0   1   -8.30    7.00
 -20   0   1   -0.90    8.20
 -20   0   1   -7.40   11.40
 -20   0   1  -19.60   10.80
  20   0  -1   18.30   16.90
 -20   0   1  -18.10   13.00
  18   0  -1   14.10   18.20
 -18   0   1    0.30   16.10
 -18   0   1   -4.10   11.20
 -18   0   1   -2.60    6.40
 -18   0   1  -10.50   10.40
 -18   0   1    9.80   11.40
  18   0  -1   -4.10   11.20
  18   0  -1  -14.30    8.50
  16   0  -1   -4.40   16.50
  16   0  -1   18.30   11.90
 -16   0   1  -15.80   14.10
 -16   0   1  -25.60   11.50
 -14   0   1   24.20   14.40
  14   0  -1   26.80   10.20
 -14   0   1   34.40   15.90
  14   0  -1   27.90   14.50
  12   0  -1   14.30    9.90
 -12   0   1   30.30   13.10
 -12   0   1    2.30   15.70
  12   0  -1   18.60   13.10
 -10   0   1   13.00   10.90
  10   0  -1   -0.60   12.70
  10   0  -1   -0.10    6.80
   8   0  -1    3.80    9.60
  -8   0   1   -6.80   11.60
   8   0  -1   -0.20    7.60
  -6   0   1   -5.00    7.40
   6   0  -1    1.50    8.00
   6   0  -1    0.00    5.00
  -4   0   1    4.80    5.40
   4   0  -1    8.40    6.90
  -2   0   1   -1.10    2.40
   2   0  -1   -3.30    2.30
   0   0   1   -0.60    0.80
   0   0  -1   -0.20    1.00
   0   0   1   -1.50    1.00
   0   0   1   -0.60    1.00
   0   0  -1   -0.60    0.80
   0   0  -1    0.10    1.00
  -2   0  -1   -3.80    2.30
   2   0   1    4.50    3.20
  -2   0  -1   -3.90    3.00
   2   0   1    3.10    2.40
   4   0   1   -0.90    4.90
  -4   0  -1   -1.10    6.20
   4   0   1    1.50    3.80
  -4   0  -1   -8.40    5.00
  -6   0  -1   -3.60    8.50
   6   0   1    3.40    5.10
   6   0   1    2.60    8.60
  -6   0  -1  -10.50    7.50
  -8   0  -1    7.60    7.90
   8   0   1    4.70    6.50
  -8   0  -1   -1.30   10.40
   8   0   1    8.30    8.50
  10   0   1   -0.60    8.30
  10   0   1    2.60   12.00
 -10   0  -1    7.50   11.20
 -10   0  -1   -1.60   11.80
  12   0   1   12.50   11.10
  12   0   1   -5.40    8.60
 -12   0  -1  -16.30   12.20
 -12   0  -1    5.00   11.30
  14   0   1    2.80   10.00
  14   0   1    9.80   12.30
 -14   0  -1   -2.30   14.80
 -14   0  -1    6.40   12.70
  16   0   1  -10.40   16.50
  16   0   1    3.80   11.70
 -16   0  -1    0.10   12.40
 -16   0  -1   22.70   16.20
  18   0   1   -1.70    7.40
 -18   0  -1   -2.30    9.70
  18   0   1    6.70   13.90
 -18   0  -1    4.50   11.80
 -18   0  -1    4.30   11.70
  18   0   1  -13.50   19.00
 -18   0  -1   -5.50   13.50
 -18   0  -1   -5.60   10.30
 -20   0  -1    1.90   14.60
 -20   0  -1   -1.70   12.50
  20   0   1   -8.80   18.20
  20   0   1   21.20   14.40
 -20   0  -1   -4.60   11.40
 -20   0  -1   -2.90   10.40
  20   0   1   -2.90    9.70
 -22   0  -1    0.10   12.90
  22   0   1    3.60   14.50
 -22   0  -1  -22.30   14.70
 -22   0  -1  -22.70   18.10
  22   0   1    8.30   19.30
 -22   0  -1    3.00   12.20
 -22   0  -1   14.70   13.00
  24   0   1  -16.50   20.10
 -24   0  -1    5.00   10.10
 -24   0  -1  -13.60   13.30
 -24   0  -1  -15.80   16.90
  24   0   1   21.70   20.20
 -24   0  -1    5.60   13.80
 -26   0  -1   33.90   21.70
 -26   0  -1  -24.30   16.70
 -26   0  -1   15.20   14.70
  26   0   1   -9.80   22.80
 -26   0  -1   -5.60   12.80
  28   0   1  -12.50   13.40
 -28   0  -1    1.40   13.70
 -28   0  -1   12.00   22.30
 -28   0  -1   36.60   18.20
 -28   0  -1   10.00    9.60
 -30   0  -1    5.60   14.70
 -30   0  -1    7.90    8.30
  30   0   1   14.30   12.40
  32   0   1    1.40    9.20
 -32   0  -1    3.50    6.10
 -32   0  -1   22.70   15.50
 -33  -1   1   32.10    8.90
 -33  -1   1   33.70   12.40
 -33   1   1   39.80   12.80
  31  -1  -1  -23.20   14.20
 -31  -1   1    5.20   12.30
 -31  -1   1   -1.00    7.10
 -31  -1   1   10.40    9.70
 -31   1   1   -1.10   17.20
 -31   1   1   -0.80   14.00
 -31   1   1    0.70    8.70
 -29  -1   1    4.90    8.90
 -29  -1   1    6.40   15.30
 -29  -1   1   -5.80    9.60
  29  -1  -1   32.20   23.10
 -29   1   1   -5.50   13.10
 -29   1   1   23.00   19.00
  29   1  -1    1.00   12.50
 -29   1   1   17.40   11.70
 -29   1   1   10.00   13.50
 -27  -1   1    8.40   21.90
  27  -1  -1   16.60   25.90
 -27  -1   1   -2.00    9.10
 -27  -1   1   21.30   15.20
  27   1  -1   15.20   19.70
 -27   1   1   -8.30   13.20
 -27   1   1    6.70   13.70
 -27   1   1   -1.20    9.90
 -27   1   1    1.00   11.50
 -25  -1   1  -21.60   13.80
 -25  -1   1   -2.50   13.90
 -25  -1   1   -9.60   13.60
  25  -1  -1   19.80   18.30
  25  -1  -1   10.30   21.70
 -25  -1   1   -4.80    9.50
 -25   1   1    9.10   12.80
 -25   1   1   10.30   13.10
 -25   1   1   26.40   13.20
  25   1  -1    1.70   21.70
 -25   1   1   28.00   14.60
 -25   1   1   15.00   14.10
 -23  -1   1   -1.20    9.50
  23  -1  -1   44.10   20.60
 -23  -1   1   21.70   13.00
 -23  -1   1   -8.10   13.20
  23  -1  -1    2.80   15.20
 -23   1   1  -11.70   18.10
 -23   1   1  -19.00   16.90
 -23   1   1    9.90   12.90
  23   1  -1    7.90   20.00
 -23   1   1   47.30   13.30
 -23   1   1   10.30   16.10
 -23   1   1    1.60   12.50
 -21  -1   1   13.90   12.80
  21  -1  -1   29.70   10.80
  21  -1  -1  -17.10   19.20
 -21  -1   1    0.50    9.20
  21  -1  -1   21.70   18.50
 -21  -1   1   18.70   12.20
 -21   1   1   26.30   16.20
 -21   1   1   31.00   12.00
  21   1  -1    5.80   14.90
 -21   1   1   19.60   12.20
  21   1  -1   -1.80   19.50
  21   1  -1   15.30   23.10
 -21   1   1    1.50   14.30
 -21   1   1    5.50   11.90
 -19  -1   1    8.00   12.50
  19  -1  -1   -1.20   14.80
 -19  -1   1   -1.70   16.20
  19  -1  -1    2.50   21.00
  19  -1  -1    7.30    8.10
 -19  -1   1   24.80   19.40
 -19  -1   1   24.90   12.80
 -19  -1   1    6.30   11.10
 -19  -1   1   18.80   10.60
  19   1  -1   44.30   21.10
 -19   1   1   20.00   11.90
  19   1  -1    7.30   12.60
  19   1  -1   -4.10   13.20
 -19   1   1   28.90   14.80
 -19   1   1    6.30   11.20
 -19   1   1   -2.10    7.00
 -19   1   1   13.80    9.70
 -17  -1   1   14.90   16.40
  17  -1  -1   15.10   12.70
 -17  -1   1   24.60   18.80
  17  -1  -1   49.90   20.00
  17   1  -1   69.19   22.10
 -17   1   1   36.30   16.80
  17   1  -1   20.80   14.80
  15  -1  -1   24.30   11.30
 -15  -1   1   27.40   18.80
  15  -1  -1   22.90   16.50
 -15  -1   1   20.00   16.80
 -15   1   1   20.80   13.30
  15   1  -1   -8.00   14.70
 -15   1   1   -8.50   13.30
  15   1  -1   44.30   13.80
  13  -1  -1   72.49   16.80
 -13  -1   1   91.29   21.90
  13  -1  -1  117.99   22.80
  13   1  -1   89.29   18.20
  13   1  -1   84.49   21.80
 -13   1   1   85.39   18.10
 -13   1   1   93.09   22.00
  11  -1  -1   13.70    9.10
 -11  -1   1   13.80   16.30
  11  -1  -1   16.00   10.80
 -11   1   1   11.60    9.80
 -11   1   1    8.60   11.10
  11   1  -1    3.80    8.60
  11   1  -1    5.60   12.70
  -9  -1   1  235.98   38.00
   9  -1  -1  214.58   34.90
   9  -1  -1  200.18   36.20
  -9   1   1  218.58   36.50
  -9   1   1  263.47   37.40
   9   1  -1  253.27   36.10
   9   1  -1  231.18   38.10
   7  -1  -1  411.46   63.59
   7  -1  -1  438.36   62.39
  -7  -1   1  471.45   64.59
   7   1  -1  414.96   64.79
  -7   1   1  416.66   63.39
   7   1  -1  406.86   62.79
  -7   1   1  416.96   63.39
  -5  -1   1  817.32  117.39
   5  -1  -1  791.92  116.19
   5  -1  -1  824.22  117.09
  -5   1   1  789.12  116.69
   5   1  -1  774.62  117.39
  -5   1   1  807.72  116.79
   3  -1  -1  127.59   20.30
  -3  -1   1  130.79   20.70
   3  -1  -1  125.39   19.50
   3   1  -1  131.79   21.00
  -3   1   1  118.99   20.10
  -3   1   1  117.39   19.60
  -1  -1   1  667.93   92.19
   1  -1  -1  693.93   92.39
   1   1  -1  540.55   92.09
   1   1  -1  598.14   92.19
  -1   1   1  675.63   92.39
  -1  -1  -1  155.78   25.80
   1  -1   1  178.38   25.30
  -1  -1  -1  175.68   25.80
   1   1   1  168.78   25.80
  -3  -1  -1   72.99   13.30
   3  -1   1   74.99   11.50
   3  -1   1   67.49   11.90
   3   1   1   76.09   13.60
  -3   1  -1   65.19   12.70
   3   1   1   68.59   13.20
   5  -1   1  215.28   31.50
   5  -1   1  206.28   31.40
  -5  -1  -1  178.98   32.50
  -5   1  -1  215.28   32.30
   5   1   1  208.58   30.90
  -5   1  -1  196.88   30.10
   5   1   1  219.38   32.50
  -7  -1  -1  108.69   22.00
   7  -1   1  130.59   19.80
   7  -1   1  103.59   17.20
  -7  -1  -1   89.19   22.10
  -7   1  -1   86.99   19.40
   7   1   1  117.39   18.60
   7   1   1  123.99   21.60
  -7   1  -1  108.39   17.60
   9  -1   1  341.17   52.39
   9  -1   1  353.16   50.99
  -9  -1  -1  356.76   53.29
  -9  -1  -1  371.06   54.59
   9   1   1  337.47   51.79
   9   1   1  352.66   54.89
  -9   1  -1  330.07   50.99
  -9   1  -1  314.77   53.39
 -11  -1  -1   65.69   17.40
  11  -1   1   41.70   10.70
  11  -1   1   50.39   13.50
 -11  -1  -1   68.89   18.30
 -11   1  -1   67.99   16.00
 -11   1  -1   47.60   11.30
  11   1   1   56.49   16.70
  11   1   1   43.30   11.60
 -13  -1  -1  104.99   25.30
 -13  -1  -1  135.69   28.00
  13  -1   1  137.49   25.10
  13  -1   1  120.89   21.80
  13   1   1  145.09   27.40
 -13   1  -1  150.68   26.90
  13   1   1  137.79   23.40
 -13   1  -1  125.79   21.80
  15  -1   1  314.07   52.69
 -15  -1  -1  358.16   55.59
  15  -1   1  388.46   57.69
 -15  -1  -1  350.06   58.09
 -15   1  -1  339.17   57.09
  15   1   1  340.47   53.89
  15   1   1  363.86   58.19
  17  -1   1  116.29   27.40
 -17  -1  -1  109.29   23.20
 -17  -1  -1  167.18   24.90
 -17  -1  -1  137.89   28.70
 -17  -1  -1  137.19   25.10
  17  -1   1  118.39   23.10
 -17   1  -1  131.89   25.80
  17   1   1  178.78   34.20
 -17   1  -1  130.69   25.90
  17   1   1  147.89   26.10
 -17   1  -1  135.29   29.20
 -17   1  -1  128.79   22.70
  19  -1   1  198.88   33.50
 -19  -1  -1   98.39   20.10
 -19  -1  -1  123.29   22.10
  19  -1   1  109.89   19.60
 -19  -1  -1  111.99   23.90
 -19  -1  -1  108.59   22.70
  19  -1   1  141.19   23.90
  19   1   1  135.79   32.90
  19   1   1  109.49   21.80
  19   1   1  182.98   27.20
 -19   1  -1  102.59   22.60
  19   1   1   51.99   27.30
 -19   1  -1  115.19   21.80
 -19   1  -1  101.59   20.80
 -19   1  -1  126.09   25.20
 -19   1  -1  121.69   23.30
 -19   1  -1  104.09   24.10
 -21  -1  -1   52.09   17.30
 -21  -1  -1   42.60   12.40
  21  -1   1   14.60   18.60
 -21  -1  -1   25.50   13.40
  21  -1   1   17.90   11.30
 -21  -1  -1   31.30   14.70
  21  -1   1   -5.10   20.60
  21   1   1   28.90   23.70
  21   1   1   89.99   21.30
 -21   1  -1   38.80   20.00
 -21   1  -1   42.90   13.30
  21   1   1   39.10   20.20
 -21   1  -1    1.30   17.60
 -21   1  -1   41.30   15.00
 -21   1  -1   40.20   13.70
 -23  -1  -1   17.10   14.40
  23  -1   1   -4.40   14.20
 -23  -1  -1   -2.80   19.80
  23  -1   1   22.10   19.50
 -23  -1  -1   16.50   14.00
 -23  -1  -1   20.00   11.00
 -23   1  -1    9.50   13.40
 -23   1  -1    3.30   19.10
  23   1   1   40.10   21.10
 -23   1  -1    3.50   11.60
 -23   1  -1    9.60   13.30
  23   1   1   29.40   20.00
 -23   1  -1   24.60   18.90
 -25  -1  -1   34.90   22.80
  25  -1   1   44.90   18.50
 -25  -1  -1   32.20   12.20
  25  -1   1   10.20   20.90
 -25  -1  -1   40.70   16.90
 -25   1  -1   10.70   13.90
  25   1   1    4.50   21.80
 -25   1  -1   27.40   15.60
 -25   1  -1   22.90   11.30
 -25   1  -1   26.10   21.40
 -27  -1  -1   13.70   14.00
  27  -1   1   37.00   23.60
 -27  -1  -1    2.40   15.90
 -27  -1  -1   -2.00   10.20
 -27   1  -1   -7.20   19.50
  27   1   1   14.30   18.20
 -27   1  -1    1.70   14.00
 -27   1  -1  -15.90   19.40
 -27   1  -1   -3.10   12.30
  29  -1   1   78.99   20.80
 -29  -1  -1   28.90   15.10
 -29  -1  -1    9.00    9.60
 -29  -1  -1   -5.00   21.30
 -29   1  -1   22.10   10.60
 -29   1  -1   16.00   14.60
 -29   1  -1    9.40   18.50
  29   1   1   30.10   12.80
 -29   1  -1   10.00   11.10
 -31  -1  -1   -3.70    7.10
 -31  -1  -1    5.80   12.10
  31  -1   1   -8.40   11.40
 -31   1  -1    8.80   12.50
 -31   1  -1   -3.70   17.90
  32  -2  -1    1.00   12.10
 -32  -2   1   -1.30    6.70
 -32  -2   1   -8.30    9.60
 -32   2   1   -3.50   12.20
 -32   2   1   -0.90    9.60
 -30  -2   1   32.80   19.20
 -30  -2   1    6.90   10.70
  30  -2  -1    2.80   22.10
 -30  -2   1   -3.40    7.70
 -30   2   1    9.60   15.60
 -30   2   1   -0.40   11.20
 -30   2   1   28.50   13.30
 -28  -2   1   15.90   10.60
 -28  -2   1   15.40   22.10
  28  -2  -1   14.60   26.10
 -28  -2   1   -1.70   11.60
 -28   2   1   26.70   14.20
 -28   2   1   21.50   18.50
  28   2  -1   44.50   14.30
 -28   2   1   23.40   14.40
 -26  -2   1   20.80   16.40
 -26  -2   1   14.10   11.40
 -26  -2   1   18.40   16.30
  26  -2  -1   34.30   24.00
 -26   2   1   26.20   14.00
  26   2  -1   46.80   16.20
 -26   2   1   25.40   15.00
 -26   2   1   29.90   19.70
 -26   2   1    4.60   21.10
 -24  -2   1   -1.50   14.50
  24  -2  -1  -15.60   16.20
 -24  -2   1   -0.70   10.10
 -24  -2   1    3.90   13.60
  24  -2  -1   -3.70   15.50
 -24   2   1   -9.00    9.10
 -24   2   1   -2.80   14.10
  24   2  -1   14.90   17.60
 -24   2   1    7.20   18.50
 -24   2   1    6.80   11.10
 -24   2   1   -2.80   17.90
  22  -2  -1   92.49   23.10
 -22  -2   1   95.69   20.00
  22  -2  -1   74.49   16.50
 -22  -2   1   49.80   19.30
 -22  -2   1   85.09   19.10
 -22  -2   1   65.09   19.20
  22  -2  -1   43.30   25.80
 -22   2   1  108.59   23.20
 -22   2   1   96.59   23.80
  22   2  -1   97.39   22.20
 -22   2   1   69.79   17.10
 -22   2   1   73.19   19.10
 -22   2   1   52.59   18.30
  22   2  -1  168.38   38.40
 -22   2   1   59.99   23.10
  20  -2  -1    2.00   15.50
  20  -2  -1   58.19   21.60
 -20  -2   1   16.80   19.10
 -20  -2   1   23.20   13.80
 -20  -2   1   21.10   12.10
 -20  -2   1   14.60   12.50
  20  -2  -1   22.10    8.80
 -20  -2   1   -1.70   13.10
  20   2  -1   13.20   16.40
  20   2  -1    5.00   23.50
 -20   2   1   37.70   17.40
 -20   2   1   36.10   13.40
 -20   2   1   23.70   12.00
  20   2  -1   10.10   22.60
 -20   2   1   33.30   12.50
 -20   2   1   36.40   12.10
 -18  -2   1    5.50   18.30
 -18  -2   1   15.00   11.60
 -18  -2   1    8.20    8.60
 -18  -2   1    6.70    9.70
 -18  -2   1    0.10    8.60
  18  -2  -1  -14.80   16.90
  18  -2  -1   19.20   10.50
  18   2  -1  -15.80   12.90
  18   2  -1  -12.40   20.20
 -18   2   1    2.30   12.40
 -18   2   1   10.50    9.80
  18   2  -1    0.20   16.20
 -18   2   1  -32.30   14.10
  18   2  -1  -24.70   19.10
 -18   2   1    7.80    9.80
 -16  -2   1  291.97   48.00
 -16  -2   1  296.67   47.90
  16  -2  -1  266.87   45.90
  16  -2  -1  209.08   41.90
 -16   2   1  257.07   47.00
  16   2  -1  326.07   44.60
  16   2  -1  317.87   50.49
 -14  -2   1   28.60   17.10
  14  -2  -1    8.10   11.60
  14  -2  -1   18.30    9.80
  14   2  -1   36.90   13.70
 -14   2   1   32.70   15.10
  14   2  -1    5.30   17.00
 -14   2   1   13.90    9.20
  12  -2  -1 1529.95  223.08
  12  -2  -1 1497.95  221.38
 -12  -2   1 1558.24  224.18
  12   2  -1 1475.25  222.08
  12   2  -1 1517.95  224.38
 -12   2   1 1616.14  223.38
 -12   2   1 1508.35  221.78
  10  -2  -1   36.60    9.90
 -10  -2   1   26.20   16.10
  10  -2  -1   58.99   13.30
 -10   2   1   40.70   11.90
  10   2  -1   33.00   12.40
  10   2  -1   31.60   16.20
 -10   2   1   45.00   11.60
  -8  -2   1  106.59   17.90
  -8  -2   1  142.19   23.20
   8  -2  -1   88.99   16.60
   8  -2  -1   95.09   19.00
   8   2  -1  123.79   22.80
  -8   2   1  101.09   18.30
  -8   2   1   97.49   18.00
   8   2  -1   97.99   18.20
  -6  -2   1  942.11  133.39
   6  -2  -1  935.61  132.49
   6  -2  -1  909.31  131.29
  -6  -2   1  893.71  131.89
   6   2  -1  884.31  133.29
  -6   2   1  886.91  131.79
  -6   2   1  887.81  131.99
  -4  -2   1  171.18   24.70
   4  -2  -1  150.28   23.30
  -4  -2   1  146.29   22.70
   4  -2  -1  132.49   21.40
   4   2  -1  146.99   24.40
  -4   2   1  122.99   21.40
   4   2  -1  147.29   25.10
  -4   2   1  140.49   23.00
  -2  -2   1  649.24   96.49
  -2  -2   1  639.64   97.29
   2  -2  -1  696.33   97.39
   2  -2  -1  679.43   96.19
   2   2  -1  651.03   97.39
  -2   2   1  681.03   97.29
   2   2  -1  643.44   97.39
   0  -2  -1 1953.40  281.87
   0  -2  -1 2015.50  282.67
   0  -2   1 1954.20  281.67
   0  -2  -1 2002.70  282.67
   0  -2   1 1897.71  282.17
   0   2  -1 1904.31  281.97
   0   2   1 1921.01  282.47
   2  -2   1 1317.77  190.38
   2  -2   1 1314.87  190.48
  -2  -2  -1 1386.96  191.28
   2  -2   1 1236.58  190.28
  -2  -2  -1 1323.57  191.38
  -2  -2  -1 1292.77  190.28
   2   2   1 1342.77  191.28
   4  -2   1  208.58   33.00
  -4  -2  -1  230.08   35.20
   4  -2   1  223.18   32.40
  -4  -2  -1  212.08   32.90
   4   2   1  213.78   32.70
  -4   2  -1  208.78   33.20
   4   2   1  214.28   35.00
   4   2   1  202.68   34.80
   6  -2   1 1509.15  216.78
   6  -2   1 1377.36  216.88
  -6  -2  -1 1583.04  218.08
  -6   2  -1 1540.55  217.38
   6   2   1 1469.85  216.68
   6   2   1 1552.44  218.08
   6   2   1 1435.66  217.98
   8  -2   1   16.30    8.30
   8  -2   1   13.60    4.60
   8  -2   1   11.80    5.20
  -8  -2  -1   13.10   12.90
   8   2   1    1.70    9.10
   8   2   1   -0.70   12.10
  -8   2  -1    1.40   10.90
   8   2   1    2.60   12.50
  10  -2   1   61.79   11.40
  10  -2   1   54.59   14.00
 -10  -2  -1   61.99   18.50
 -10  -2  -1   69.79   18.40
  10   2   1   89.49   19.60
  10   2   1   69.69   18.60
 -10   2  -1   73.79   17.20
  10   2   1   52.39   13.30
 -12  -2  -1   12.30   15.70
  12  -2   1   21.00   10.40
 -12  -2  -1   34.60   16.80
  12  -2   1   30.20    9.40
  12   2   1   41.80   12.80
  12   2   1   33.20   16.00
 -12   2  -1   12.90   12.80
  12   2   1   25.90   16.80
  14  -2   1   86.69   20.50
 -14  -2  -1   61.19   22.70
 -14  -2  -1  141.59   26.50
  14  -2   1   91.79   16.60
  14   2   1   82.89   17.90
  14   2   1   85.49   24.20
  14   2   1   92.79   25.10
 -14   2  -1   80.59   21.60
 -16  -2  -1  169.88   38.00
  16  -2   1  153.98   33.40
 -16  -2  -1  217.58   33.60
  16  -2   1  244.28   32.20
  16   2   1  199.88   34.20
 -16   2  -1  181.68   32.70
 -16   2  -1  173.48   32.20
  16   2   1  180.78   38.80
  16   2   1  240.68   40.80
 -16   2  -1  231.68   37.70
 -18  -2  -1   86.59   19.50
 -18  -2  -1   89.39   19.10
  18  -2   1   63.49   19.90
  18  -2   1  105.59   18.60
 -18  -2  -1   74.09   18.90
 -18  -2  -1   44.20   22.30
 -18   2  -1  100.29   16.60
 -18   2  -1   79.69   17.90
 -18   2  -1   74.49   18.30
 -18   2  -1   69.39   21.30
  18   2   1   86.79   22.60
  18   2   1   80.89   18.90
 -18   2  -1   82.09   18.10
  18   2   1   76.59   27.20
 -18   2  -1   96.79   21.60
  18   2   1  112.89   30.20
  20  -2   1  271.17   40.80
  20  -2   1  199.88   47.40
 -20  -2  -1  247.18   42.60
 -20  -2  -1  262.87   42.70
 -20  -2  -1  272.97   41.70
  20  -2   1  327.97   44.30
 -20  -2  -1  260.57   43.40
 -20   2  -1  266.77   43.70
 -20   2  -1  277.77   45.40
 -20   2  -1  256.87   41.70
 -20   2  -1  238.38   42.70
  20   2   1  280.07   53.19
 -20   2  -1  297.57   45.80
  20   2   1  200.38   48.40
  20   2   1  271.47   44.10
 -20   2  -1  253.97   41.50
 -22  -2  -1   19.00   19.50
 -22  -2  -1   11.90   10.00
  22  -2   1   15.40   17.60
 -22  -2  -1   19.50    9.60
 -22  -2  -1   20.80   14.90
  22  -2   1    0.20    9.30
 -22  -2  -1    6.10   14.60
 -22   2  -1    3.40   13.10
  22   2   1   -6.80   21.60
 -22   2  -1   -5.90   18.70
 -22   2  -1   -7.90   12.10
 -22   2  -1   50.79   20.20
 -24  -2  -1    8.70   15.10
 -24  -2  -1   -9.90   10.00
  24  -2   1   27.30   15.40
 -24  -2  -1   -5.50   20.70
  24  -2   1  -10.70   14.30
 -24   2  -1   -5.20   14.20
 -24   2  -1   11.00   14.50
 -24   2  -1   -3.80   12.30
  24   2   1   40.10   21.60
 -24   2  -1   15.90   15.80
 -26  -2  -1   12.20   12.00
  26  -2   1   -2.70   20.90
 -26  -2  -1  -32.10   22.10
 -26  -2  -1    4.90   14.60
  26   2   1   -2.10   14.10
 -26   2  -1   20.90   21.50
 -26   2  -1   20.40   14.50
 -26   2  -1   30.10   22.00
 -26   2  -1   21.70   11.30
 -28  -2  -1   41.80   17.60
 -28  -2  -1   62.99   17.10
 -28  -2  -1   37.20   12.70
  28  -2   1   19.00   17.70
 -28   2  -1   35.90   15.30
  28   2   1   32.20   11.80
 -28   2  -1   30.70   19.80
 -28   2  -1   45.80   12.90
  30  -2   1  -29.30   19.10
 -30  -2  -1    1.70   11.60
 -30  -2  -1    7.60    8.50
 -30   2  -1   -7.10   11.30
 -30   2  -1   -7.40   10.60
 -32  -2  -1    7.70    9.10
  32  -2   1    4.90   10.10
 -32  -2  -1    8.90   10.30
 -32   2  -1   13.80   11.50
  31  -3  -1   -2.20   13.30
 -31  -3   1   -4.80   10.00
 -31  -3   1    7.20    8.40
 -31   3   1   -5.10    9.20
 -31   3   1    2.80    8.70
 -31   3   1   19.00   10.60
 -29  -3   1   15.40   15.60
  29  -3  -1    7.70   25.50
 -29  -3   1   31.00   11.10
 -29  -3   1   14.70   18.20
 -29   3   1   15.70   10.80
 -29   3   1    1.70   11.20
 -29   3   1   -8.20   11.50
  27  -3  -1   96.79   25.60
 -27  -3   1   39.70   22.60
 -27  -3   1   44.50   17.80
 -27  -3   1   20.20   17.50
 -27   3   1   44.80   18.10
 -27   3   1   39.90   16.10
 -27   3   1   54.49   21.00
  25  -3  -1   52.79   19.50
 -25  -3   1   47.60   18.30
 -25  -3   1   33.80   14.20
 -25  -3   1   41.50   14.70
 -25  -3   1   52.49   18.60
 -25   3   1   43.40   14.40
 -25   3   1   47.90   23.60
 -23  -3   1   19.30   14.00
 -23  -3   1   12.20   15.70
  23  -3  -1   15.20   11.20
 -23  -3   1   -3.90   14.70
 -23  -3   1    7.20   14.90
  23  -3  -1   24.70   18.70
  23   3  -1   12.10   11.90
 -23   3   1   32.10   15.20
 -23   3   1    9.20   11.10
 -23   3   1   -2.40   13.90
 -23   3   1   36.60   16.30
  21  -3  -1   22.10   17.60
 -21  -3   1   39.20   14.20
  21  -3  -1   19.40   10.50
 -21  -3   1   48.60   15.20
  21  -3  -1   26.40   22.50
 -21  -3   1  -15.80   21.80
 -21  -3   1   32.80   12.90
 -21  -3   1   37.40   15.80
 -21   3   1   45.40   20.20
  21   3  -1   23.40   14.40
 -21   3   1   50.29   19.20
  21   3  -1   -0.40   25.60
 -21   3   1   57.99   19.20
 -21   3   1   35.40   11.50
  21   3  -1   25.30   29.00
 -21   3   1   30.40   12.00
 -19  -3   1  172.68   22.90
 -19  -3   1   77.29   28.50
 -19  -3   1  120.89   22.40
 -19  -3   1  112.79   23.40
 -19  -3   1   86.49   20.40
  19  -3  -1   71.09   20.60
  19  -3  -1   75.99   25.10
 -19   3   1  123.29   25.20
 -19   3   1  108.49   25.30
 -19   3   1   83.29   20.00
  19   3  -1  125.39   33.70
 -19   3   1  111.19   24.70
  19   3  -1  119.79   22.20
 -19   3   1  135.29   20.70
  19   3  -1   73.29   31.20
 -17  -3   1  263.67   46.00
  17  -3  -1  288.07   39.40
 -17  -3   1  225.78   38.90
 -17  -3   1  193.98   38.00
  17  -3  -1  211.08   40.80
 -17  -3   1  230.98   37.80
 -17   3   1  235.38   38.60
 -17   3   1  236.38   40.80
  17   3  -1  299.67   48.20
  17   3  -1  235.78   38.70
 -17   3   1  261.77   40.60
  17   3  -1  275.37   47.60
 -15  -3   1  414.16   65.29
  15  -3  -1  380.76   61.79
  15  -3  -1  399.26   59.89
  15   3  -1  409.46   66.69
  15   3  -1  374.76   65.69
 -13  -3   1  494.95   79.89
  13  -3  -1  483.15   77.39
  13  -3  -1  525.65   75.09
  13   3  -1  523.05   80.09
  13   3  -1  504.35   81.39
 -13   3   1  488.65   77.59
 -11  -3   1  865.71  134.39
  11  -3  -1  938.91  130.89
  11  -3  -1  859.31  132.59
  11   3  -1  890.11  134.49
  11   3  -1  917.21  134.69
 -11   3   1  884.81  132.39
  -9  -3   1   98.29   17.70
  -9  -3   1   90.29   22.90
   9  -3  -1   80.59   19.80
   9  -3  -1   94.79   15.70
  -9   3   1   71.89   16.50
   9   3  -1  128.89   23.90
   9   3  -1  103.89   23.30
  -9   3   1   98.19   15.80
   9   3  -1   71.49   16.30
  -7  -3   1   17.60    8.00
   7  -3  -1   26.60   10.10
  -7  -3   1   31.00   15.00
   7  -3  -1   10.60    6.70
  -7   3   1   15.30    6.70
   7   3  -1   32.00   14.00
  -7   3   1   18.00    7.30
   7   3  -1   12.30   14.30
  -5  -3   1  490.95   76.79
  -5  -3   1  531.75   74.89
   5  -3  -1  492.05   74.09
   5  -3  -1  526.75   75.99
   5   3  -1  489.45   76.49
  -5   3   1  501.15   75.09
   5   3  -1  526.05   77.49
  -3  -3   1  937.61  136.49
   3  -3  -1  890.61  134.69
  -3  -3   1  910.91  135.19
   3  -3  -1  956.10  136.29
  -3   3   1  966.50  135.89
   3   3  -1  963.40  136.39
   3   3  -1  904.71  136.29
   1  -3  -1 2321.37  332.57
   1  -3  -1 2237.48  331.47
  -1  -3   1 2292.27  331.47
   1  -3  -1 2382.36  332.67
  -1  -3   1 2205.08  332.37
  -1   3   1 2303.07  332.47
   1   3  -1 2304.77  332.17
   1  -3   1  157.58   22.50
  -1  -3  -1  134.49   23.40
   1  -3   1  130.09   19.70
  -1  -3  -1  139.39   24.10
   1  -3   1  113.09   20.60
   1  -3   1  139.39   21.70
  -1  -3  -1  111.99   20.50
  -1   3  -1  118.39   20.30
   1   3   1  136.69   23.20
   3  -3   1  594.14   88.99
   3  -3   1  583.74   89.09
  -3  -3  -1  606.94   90.99
   3  -3   1  573.24   87.99
  -3  -3  -1  675.93   90.99
   3  -3   1  611.04   87.99
  -3  -3  -1  624.14   88.89
   3  -3   1  610.14   89.19
   3   3   1  634.54   90.79
  -5  -3  -1   12.90    9.20
   5  -3   1   24.30    4.30
  -5  -3  -1   23.90   13.90
  -5  -3  -1   57.99   16.30
   5  -3   1   23.50    4.10
   5  -3   1   22.70    8.90
   5  -3   1    7.90    6.20
   5   3   1   17.80   12.80
   5   3   1   21.40    9.10
   5   3   1   34.80   13.70
  -7  -3  -1  727.83  107.99
  -7  -3  -1  807.52  110.69
   7  -3   1  718.53  106.89
   7  -3   1  704.63  108.19
   7   3   1  790.62  110.69
   7   3   1  743.33  111.19
  -7   3  -1  732.43  108.89
   7   3   1  741.93  108.39
  -9  -3  -1  249.58   41.20
   9  -3   1  231.08   34.80
   9  -3   1  218.38   36.90
   9   3   1  222.08   40.70
  -9   3  -1  216.98   37.90
   9   3   1  260.77   37.50
   9   3   1  255.67   41.50
 -11  -3  -1   38.00   16.00
  11  -3   1   21.40    7.10
  11  -3   1   33.40   11.70
 -11  -3  -1   16.80   16.30
  11   3   1   11.20   16.70
  11   3   1   -1.70   11.50
  11   3   1    5.20   16.30
 -11   3  -1   25.40   13.30
 -13  -3  -1  102.59   29.20
 -13  -3  -1  155.48   27.80
 -13  -3  -1   70.39   24.40
  13  -3   1  114.89   18.50
  13  -3   1  102.89   21.10
  13   3   1  111.49   27.00
 -13   3  -1   95.19   22.00
  13   3   1   99.79   20.30
  13   3   1  106.79   26.70
 -15  -3  -1   66.09   27.40
  15  -3   1   95.69   17.10
  15  -3   1  111.29   21.00
 -15  -3  -1  102.69   26.20
 -15  -3  -1   51.69   23.50
  15   3   1   75.99   26.40
 -15   3  -1  107.39   21.30
 -15   3  -1   47.70   20.90
 -15   3  -1  112.69   22.30
  15   3   1   65.69   26.20
  17  -3   1   19.10   12.20
  17  -3   1  -15.60   12.10
 -17  -3  -1  -13.70   16.70
 -17  -3  -1   19.90    9.70
 -17  -3  -1   15.10   12.70
 -17  -3  -1    5.70    8.80
 -17  -3  -1   26.20   10.70
  17   3   1   -4.00   12.10
  17   3   1   -2.10   22.60
 -17   3  -1   10.70   11.00
 -17   3  -1   10.60   13.30
 -17   3  -1    7.20    8.10
  17   3   1   -6.40   20.50
 -17   3  -1   22.10   16.10
  19  -3   1  307.67   40.60
 -19  -3  -1  246.98   40.80
 -19  -3  -1  171.98   44.10
 -19  -3  -1  286.37   41.40
 -19  -3  -1  222.98   39.50
  19  -3   1  245.38   44.30
 -19  -3  -1  216.08   39.00
 -19   3  -1  256.37   42.00
  19   3   1  180.08   46.70
 -19   3  -1  239.48   39.80
  19   3   1  220.58   39.50
  19   3   1  249.28   49.90
 -19   3  -1  270.87   42.90
 -19   3  -1  253.27   42.30
 -21  -3  -1   50.19   13.40
 -21  -3  -1   32.60   12.50
 -21  -3  -1   60.49   17.90
 -21  -3  -1   30.70   20.50
 -21  -3  -1   14.20   24.70
  21  -3   1   58.29   16.50
 -21   3  -1   56.59   13.60
  21   3   1   39.60   15.90
 -21   3  -1    6.90   21.20
 -21   3  -1    5.20   20.30
 -21   3  -1   33.30   19.80
  23  -3   1    6.70   10.40
 -23  -3  -1   16.30   16.30
 -23  -3  -1   30.30   17.10
 -23  -3  -1   -8.30   11.40
 -23  -3  -1   15.30   21.40
  23  -3   1   37.90   17.20
 -23   3  -1   37.10   23.50
 -23   3  -1   44.60   12.80
  23   3   1   20.00   12.90
 -23   3  -1   28.60   19.30
 -25  -3  -1    8.90   17.20
 -25  -3  -1   -1.30   11.40
 -25  -3  -1   10.60   16.50
 -25  -3  -1   28.90   15.70
  25  -3   1   25.10   16.30
 -25   3  -1   20.80   12.10
 -25   3  -1   25.60   19.70
  25   3   1   16.30   11.00
 -25   3  -1   25.30   15.10
  27  -3   1  103.49   25.00
 -27  -3  -1   53.59   22.40
 -27  -3  -1   60.39   17.00
 -27  -3  -1   63.19   17.40
 -27   3  -1   95.79   18.20
 -27   3  -1   77.69   22.30
 -27   3  -1   65.19   22.70
  29  -3   1    4.80   15.90
 -29  -3  -1   14.10   14.60
 -29  -3  -1   37.60   13.70
 -29   3  -1   17.60   12.40
 -29   3  -1   35.50   13.40
 -31  -3  -1    0.90    7.40
 -31  -3  -1   17.00   14.00
  31  -3   1    6.50   15.30
 -31   3  -1   14.00    9.10
 -31   3  -1   -1.30    8.40
 -30  -4   1    6.60   15.70
  30  -4  -1   63.19   23.30
 -30  -4   1   52.29   13.40
 -30   4   1   16.60   16.70
  28  -4  -1   12.90   24.10
 -28  -4   1   12.30   12.20
 -28  -4   1  -10.70   11.90
 -28   4   1   23.70   16.40
 -28   4   1  -45.30   15.70
  26  -4  -1  -12.80   19.50
 -26  -4   1  -14.00   15.90
 -26  -4   1   16.50   18.60
 -26  -4   1   13.90    8.60
 -26   4   1   24.00   12.60
 -26   4   1   14.90   13.90
  24  -4  -1   23.20   13.40
 -24  -4   1   28.00   12.80
 -24  -4   1   12.60   20.90
 -24  -4   1    5.90   13.10
 -24   4   1    0.50   11.80
 -24   4   1  -24.80   16.40
 -24   4   1    7.80   14.60
 -24   4   1  -14.50   21.30
 -22  -4   1   58.69   17.30
 -22  -4   1   50.39   18.10
  22  -4  -1   62.49   13.50
  22  -4  -1   66.09   20.60
 -22  -4   1   40.50   19.10
 -22   4   1   28.60   23.90
 -22   4   1   47.30   20.40
 -22   4   1   62.09   23.90
 -22   4   1   62.39   19.20
 -20  -4   1   -3.00   13.10
  20  -4  -1   21.70   13.50
  20  -4  -1    9.50   17.60
  20  -4  -1   -5.50    9.50
 -20  -4   1   22.80   13.70
 -20  -4   1    9.80   15.50
 -20  -4   1   -3.10   22.00
 -20   4   1    4.80    9.70
  20   4  -1   13.10   27.80
  20   4  -1   12.20   26.90
 -20   4   1   23.40   17.40
 -20   4   1   20.30   14.10
 -20   4   1    1.30   12.10
 -18  -4   1   48.80   15.30
 -18  -4   1   38.40   15.00
 -18  -4   1   11.30   22.50
  18  -4  -1   33.50   14.80
 -18  -4   1   27.70   16.60
 -18  -4   1  121.69   34.40
  18  -4  -1   42.20   20.10
  18   4  -1   39.20   28.30
  18   4  -1   22.30   23.90
 -18   4   1   52.59   15.20
 -18   4   1   54.29   14.70
 -18   4   1   53.89   15.20
 -18   4   1   40.00   19.20
 -16  -4   1  174.38   30.80
  16  -4  -1  159.98   32.60
  16  -4  -1  151.28   30.10
 -16  -4   1  161.38   31.50
 -16  -4   1  179.58   31.10
 -16  -4   1  208.08   38.80
 -16   4   1  208.18   29.90
 -16   4   1  178.28   33.70
 -16   4   1  169.28   30.00
  16   4  -1  106.09   37.10
  16   4  -1  212.38   40.50
 -16   4   1  213.38   33.00
 -14  -4   1  266.37   50.09
  14  -4  -1  276.47   43.80
  14  -4  -1  274.17   45.90
  14   4  -1  255.77   50.59
  14   4  -1  396.66   55.59
  12  -4  -1    3.30    8.60
  12  -4  -1    5.30   13.30
 -12  -4   1   12.70   18.30
  12   4  -1   14.30   18.70
  12   4  -1   18.20   19.10
  10  -4  -1   -5.60   11.70
 -10  -4   1  -10.80   10.30
  10  -4  -1    4.10    7.00
 -10  -4   1   -1.90   17.70
  10   4  -1   -5.20   16.10
  10   4  -1   11.20   17.50
   8  -4  -1  147.79   22.80
  -8  -4   1  132.29   24.80
   8  -4  -1  151.58   27.00
  -8  -4   1  143.59   29.70
   8   4  -1  122.99   28.20
   8   4  -1  159.08   29.90
  -6  -4   1  531.55   77.79
   6  -4  -1  532.25   79.09
  -6  -4   1  492.25   80.29
   6  -4  -1  547.05   76.89
   6   4  -1  504.55   79.89
  -6   4   1  528.45   77.19
   6   4  -1  485.95   79.79
   4  -4  -1  164.68   28.50
  -4  -4   1  154.18   25.00
  -4  -4   1  145.49   28.60
   4  -4  -1  165.78   24.90
   4  -4  -1  148.49   23.60
   4   4  -1  134.79   28.10
  -4   4   1  178.08   26.50
  -2  -4   1   -1.50   11.40
  -2  -4   1    4.60   12.80
   2  -4  -1    7.30    4.30
   2  -4  -1   -2.00   12.70
  -2  -4   1   -3.90    7.10
  -2   4   1   -0.70    8.90
   2   4  -1   25.80   12.60
   0  -4   1  101.89   18.50
   0  -4   1  117.39   19.30
   0  -4  -1   85.29   20.50
   0  -4   1   87.99   15.90
   0  -4  -1   90.69   16.30
   0  -4  -1   99.69   20.50
   0   4  -1   82.29   17.40
   0   4   1   92.59   19.00
   2  -4   1    0.50    6.30
   2  -4   1    3.90    9.30
   2  -4   1    1.30   10.60
  -2  -4  -1   15.00   14.50
  -2  -4  -1   15.70   12.60
   2  -4   1    5.40    5.60
  -2  -4  -1   11.10    8.50
   2   4   1   13.00   12.10
  -2   4  -1    5.00    5.20
  -2   4  -1    1.50    3.40
  -4  -4  -1 1261.17  173.88
   4  -4   1 1026.50  171.58
  -4  -4  -1 1182.38  171.78
   4  -4   1 1207.68  170.88
  -4  -4  -1 1260.07  174.08
   4  -4   1 1186.78  172.18
   4   4   1 1166.58  173.58
  -6  -4  -1    7.30   15.60
   6  -4   1   13.80    5.30
   6  -4   1    3.10    8.80
  -6  -4  -1   20.80   10.30
  -6  -4  -1   21.80   17.30
   6   4   1    5.20   14.40
   8  -4   1   32.80    7.30
  -8  -4  -1   49.80   18.30
   8  -4   1   28.80   10.70
  -8  -4  -1   23.30   11.10
  -8  -4  -1   48.80   20.20
   8   4   1    8.80   16.00
   8   4   1   26.40   17.00
  10  -4   1  140.59   23.20
 -10  -4  -1  104.69   29.70
 -10  -4  -1  163.28   29.30
  10  -4   1  123.09   19.60
  10   4   1  114.49   27.50
 -10   4  -1   98.49   22.80
  10   4   1  110.09   27.40
  12  -4   1   21.00    7.40
 -12  -4  -1    8.80   15.80
  12  -4   1    5.60   10.80
 -12  -4  -1   12.40   17.30
 -12  -4  -1   12.50   21.40
  12   4   1   12.20   18.90
  12   4   1    2.40   18.10
 -14  -4  -1    1.60   21.50
 -14  -4  -1  -10.40   17.70
 -14  -4  -1   23.00   11.40
  14  -4   1    8.30   11.60
  14  -4   1    0.60    8.40
 -14   4  -1   16.60    8.30
 -14   4  -1    7.50   13.60
 -14   4  -1    0.60   11.80
  14   4   1   12.60   19.90
  14   4   1    0.00   18.00
  16  -4   1    7.00   13.40
 -16  -4  -1    8.50    8.80
 -16  -4  -1   13.20   12.50
 -16  -4  -1   28.10   26.10
  16  -4   1   -2.30   10.20
 -16  -4  -1   11.80   18.60
 -16  -4  -1    3.20   13.30
 -16   4  -1  -10.90   10.70
 -16   4  -1    7.60   15.30
  16   4   1    5.30   11.30
 -16   4  -1   14.00   15.10
  16   4   1   39.90   23.90
 -16   4  -1    2.20   13.70
  16   4   1  -28.20   19.00
  16   4   1    8.40   14.00
 -18  -4  -1   22.70   14.50
 -18  -4  -1   46.40   23.50
 -18  -4  -1   21.90   14.60
  18  -4   1   30.90   13.30
 -18   4  -1   34.70   16.90
 -18   4  -1   31.00   17.30
 -18   4  -1   34.80   18.20
  18   4   1   40.90   26.30
  18   4   1   12.80   26.30
  18   4   1   33.60   11.50
 -18   4  -1   32.70   13.80
  20  -4   1   13.30   14.10
 -20  -4  -1   10.50   14.90
 -20  -4  -1   19.50   14.10
  20   4   1   -2.10   12.20
 -20   4  -1   30.20   18.10
 -20   4  -1    4.40   10.30
 -20   4  -1   -3.60   14.30
 -20   4  -1    4.60   18.20
 -22  -4  -1    4.70   20.50
 -22  -4  -1   49.50   15.60
 -22  -4  -1   37.40   17.40
  22  -4   1   12.70   11.80
  22  -4   1   50.29   17.10
 -22   4  -1   51.19   18.00
 -22   4  -1   39.50   21.00
 -22   4  -1   75.89   18.90
 -22   4  -1   25.60   19.30
  22   4   1   17.00    9.80
 -24  -4  -1   -3.10   13.80
  24  -4   1   -1.50   11.30
 -24  -4  -1    4.20   16.50
 -24  -4  -1    0.30    8.20
 -24   4  -1    9.20   14.00
 -24   4  -1    1.20   17.50
 -24   4  -1   37.90   17.70
 -26  -4  -1    0.00   12.00
  26  -4   1   -9.70   16.80
 -26  -4  -1   11.60   11.40
 -26  -4  -1   -7.50   17.60
 -26   4  -1   21.20   17.50
 -26   4  -1   16.70   12.80
 -26   4  -1   22.80   19.70
  28  -4   1   59.59   21.70
 -28  -4  -1    8.90   12.10
 -28  -4  -1    2.00   16.40
 -28  -4  -1   10.40    7.90
 -28   4  -1   20.90   16.10
 -28   4  -1   20.50   13.40
 -30  -4  -1   24.80   14.10
 -30  -4  -1    9.80   14.50
  30  -4   1   31.60   14.00
 -30   4  -1   14.80   17.50
 -30   4  -1   19.50   11.60
 -31  -5   1   -2.70    8.30
 -31   5   1   -6.80    8.90
  29  -5  -1  122.09   22.10
 -29  -5   1   60.79   18.00
 -29   5   1  112.39   20.40
 -27  -5   1   18.50    9.20
 -27  -5   1   35.10   13.40
 -27  -5   1   40.50   20.70
  27  -5  -1   18.30   22.10
 -27   5   1   21.00   14.30
 -27   5   1   22.40   11.50
 -25  -5   1   19.10    9.40
 -25  -5   1    8.30   12.10
 -25  -5   1   20.30   17.90
  25  -5  -1   -6.80   15.60
 -25   5   1   19.50   19.40
 -25   5   1   -0.50   16.30
  23  -5  -1   13.30   10.70
 -23  -5   1   16.80   13.00
 -23  -5   1   24.80   19.20
 -23  -5   1   29.70   11.30
 -23   5   1    8.50   22.10
  23   5  -1   24.50   12.80
 -23   5   1   35.20   21.10
 -23   5   1   38.00   17.20
 -21  -5   1   18.80   10.80
  21  -5  -1   -6.40    8.40
  21  -5  -1   15.40   16.40
 -21  -5   1   -6.60   14.90
 -21   5   1   26.00   15.60
  21   5  -1    5.40   15.90
 -21   5   1   -4.90   20.70
 -21   5   1   26.10   14.90
 -19  -5   1   19.30   13.90
  19  -5  -1   10.20   15.80
 -19  -5   1   18.30   14.30
  19   5  -1   29.90   13.00
 -19   5   1   -6.70   18.70
 -19   5   1   32.50   14.70
  19   5  -1   20.30   43.80
 -19   5   1   14.70   18.00
 -17  -5   1   96.79   18.90
  17  -5  -1   45.90   19.00
 -17  -5   1   93.79   24.20
 -17  -5   1  114.09   18.60
 -17  -5   1   58.49   32.10
  17  -5  -1   93.29   19.20
 -17  -5   1   82.39   18.80
  17   5  -1   44.40   30.30
  17   5  -1  120.39   31.10
 -17   5   1   54.59   18.90
 -17   5   1   85.39   22.40
 -17   5   1   66.19   20.10
 -15  -5   1  123.79   25.30
 -15  -5   1  165.78   24.60
  15  -5  -1  145.39   24.40
  15  -5  -1  103.99   27.50
 -15  -5   1  102.59   26.10
 -15  -5   1  162.78   37.70
 -15  -5   1  143.89   25.40
 -15  -5   1   78.69   30.70
 -15   5   1  131.69   24.00
 -15   5   1  167.98   28.70
  15   5  -1  183.48   37.60
  15   5  -1  120.09   34.30
 -15   5   1  148.09   27.40
  13  -5  -1   -0.10   12.50
 -13  -5   1   11.80   23.10
  13  -5  -1    3.50    8.40
 -13  -5   1    0.80   20.10
 -13  -5   1   -6.70   10.30
  13   5  -1   -3.20   20.40
 -13   5   1   13.20   12.80
  13   5  -1   -4.20   19.30
 -13   5   1  -35.20   13.30
 -13   5   1    7.30    7.90
 -11  -5   1   37.70   22.30
  11  -5  -1   16.00   11.70
 -11  -5   1   28.90   20.80
  11  -5  -1   10.50    9.30
  11   5  -1    3.30   19.10
  11   5  -1   17.40   18.90
  -9  -5   1  540.65   72.49
   9  -5  -1  434.86   72.99
   9  -5  -1  482.45   70.59
  -9  -5   1  443.36   75.39
  -9  -5   1  434.26   76.09
   9   5  -1  503.55   77.29
   9   5  -1  468.75   75.29
  -7  -5   1  293.57   45.90
  -7  -5   1  279.97   50.19
   7  -5  -1  291.37   43.90
   7  -5  -1  302.07   47.80
  -7  -5   1  257.97   49.20
   7   5  -1  294.87   48.90
   5  -5  -1  564.94   82.39
  -5  -5   1  566.74   85.99
  -5  -5   1  561.64   86.29
   5  -5  -1  551.94   85.29
  -5  -5   1  593.74   82.99
   5   5  -1  546.45   85.39
  -5   5   1  532.55   82.59
  -3  -5   1  177.58   32.60
   3  -5  -1  207.08   33.30
  -3  -5   1  178.48   31.80
   3  -5  -1  158.38   27.40
  -3  -5   1  164.18   28.00
  -3   5   1  173.88   29.20
   3   5  -1  174.68   32.00
  -1  -5   1    8.00   12.90
   1  -5  -1   40.30   18.50
  -1  -5   1   23.60   17.80
  -1  -5   1   35.30    9.90
  -1   5   1   37.50   13.00
   1   5  -1   16.40   12.80
   1  -5   1   77.19   14.10
  -1  -5  -1   82.99   20.00
   1  -5   1   89.99   18.80
   1  -5   1   90.69   19.20
  -1  -5  -1   58.79   15.40
  -1  -5  -1   64.59   23.10
  -1   5  -1   71.29   14.70
   1   5   1   68.39   18.90
   3  -5   1   39.90    9.80
  -3  -5  -1   12.70   20.60
  -3  -5  -1   61.69   12.70
   3  -5   1   35.90   14.20
  -3  -5  -1   24.70   17.20
   3   5   1   43.70   19.50
  -5  -5  -1   92.79   24.00
  -5  -5  -1  128.09   28.70
  -5  -5  -1   88.49   19.20
   5  -5   1  122.69   20.60
   5  -5   1   91.19   16.40
   5   5   1   79.69   25.50
  -7  -5  -1  214.68   43.10
  -7  -5  -1  241.98   48.10
   7  -5   1  276.07   44.10
   7  -5   1  307.17   41.50
  -7  -5  -1  262.17   47.80
   7   5   1  337.77   49.00
   9  -5   1   52.79   15.10
  -9  -5  -1   74.89   24.80
  -9  -5  -1  103.39   24.10
   9  -5   1   66.79   12.80
   9   5   1   69.09   23.20
  11  -5   1  246.38   41.60
  11  -5   1  284.57   38.80
 -11  -5  -1  196.98   43.40
 -11  -5  -1  244.38   46.30
 -11  -5  -1  286.37   49.80
  11   5   1  212.88   45.00
 -13  -5  -1   -5.90   18.60
 -13  -5  -1   13.90   10.90
 -13  -5  -1   -3.30   23.20
  13  -5   1    4.30   12.70
 -13  -5  -1   22.50    9.30
  13  -5   1    2.50    8.40
 -13  -5  -1   11.60    9.40
 -13   5  -1   24.20    9.20
  13   5   1    2.00   19.00
  13   5   1   -4.20   12.30
 -13   5  -1   16.90   10.80
 -13   5  -1   11.40   12.10
  15  -5   1   17.90   10.60
 -15  -5  -1   10.20    9.50
 -15  -5  -1    7.20   11.70
 -15  -5  -1    6.10   20.30
 -15  -5  -1   -0.30   25.60
 -15  -5  -1   12.60    9.80
 -15   5  -1   -2.40   12.30
 -15   5  -1   42.80   16.50
 -15   5  -1   35.10   11.60
  15   5   1   30.20   14.40
  15   5   1    1.40   19.80
 -17  -5  -1   12.60   22.30
 -17  -5  -1   66.89   15.20
 -17  -5  -1   84.49   17.60
  17  -5   1   63.59   15.00
 -17   5  -1   76.49   17.20
  17   5   1   14.90   24.70
 -17   5  -1   34.10   20.00
  17   5   1   35.30   17.20
  19  -5   1   30.20   14.30
 -19  -5  -1   42.70   15.40
 -19  -5  -1   13.20   13.80
  19   5   1   29.30   16.80
 -19   5  -1   21.40   11.70
 -19   5  -1   13.50   19.40
 -19   5  -1    3.60   17.90
  21  -5   1   -3.80   11.20
 -21  -5  -1    8.20   13.90
 -21  -5  -1    7.70   15.90
 -21   5  -1    4.20   16.00
 -21   5  -1  -18.30   13.10
 -21   5  -1   18.60   15.20
  23  -5   1   79.69   16.40
 -23  -5  -1   62.39   18.70
 -23  -5  -1   88.39   22.60
 -23   5  -1   93.39   18.80
 -23   5  -1   61.09   21.20
  25  -5   1  -16.10   13.70
 -25  -5  -1   14.00   12.40
 -25  -5  -1    9.60    8.50
 -25   5  -1   -7.80   11.40
 -25   5  -1   11.30   13.80
  27  -5   1   -6.90   18.60
 -27  -5  -1   18.40   11.90
 -27  -5  -1   -3.80    9.90
 -27   5  -1   -0.60   17.10
 -29  -5  -1    6.00   10.20
  29  -5   1   -1.50   19.40
 -29  -5  -1    8.70    8.80
 -29   5  -1   12.70   11.20
  28  -6  -1    0.50   15.30
 -28  -6   1   -7.20    6.10
 -28  -6   1   -7.40    8.80
 -28   6   1    4.10   10.80
 -26  -6   1   -1.80   10.40
  26  -6  -1    9.40   19.20
 -26  -6   1  -12.90   10.20
  26   6  -1   24.50   15.80
 -26   6   1    6.90   19.90
 -24  -6   1    0.10   15.80
  24  -6  -1    1.80   12.90
 -24  -6   1   -0.90   12.70
 -24   6   1  -20.50   14.90
  24   6  -1  -12.50   14.50
  22  -6  -1   -9.00    9.40
 -22  -6   1   10.60   13.40
 -22  -6   1    2.30   15.50
  22   6  -1  -11.60   15.60
 -22   6   1   -5.80   14.70
 -22   6   1   -2.30   19.90
  20  -6  -1    0.20   10.60
 -20  -6   1   15.90   13.90
 -20  -6   1   37.60   16.80
  20  -6  -1   39.40   17.20
  20   6  -1   48.20   17.40
 -20   6   1   46.60   16.00
 -20   6   1   53.99   16.70
 -18  -6   1   39.50   16.00
 -18  -6   1   26.90   14.90
  18  -6  -1   40.30   16.50
 -18   6   1   59.19   14.00
 -18   6   1   49.50   15.90
 -18   6   1   17.70   17.70
  18   6  -1    8.90   16.10
  16  -6  -1   -2.40   12.20
 -16  -6   1   77.59   32.20
 -16  -6   1   13.80   10.50
 -16  -6   1    5.70   12.40
 -16  -6   1    8.70   12.80
 -16  -6   1   -9.30   23.90
  16   6  -1    1.20   14.00
 -16   6   1   -3.80    9.60
  16   6  -1   15.90   25.70
 -16   6   1   -2.90   15.90
 -16   6   1   13.90   14.30
 -14  -6   1  165.18   25.00
 -14  -6   1  148.99   34.00
  14  -6  -1   94.89   27.10
 -14  -6   1  166.88   25.70
  14  -6  -1  116.39   24.00
 -14  -6   1  120.59   25.20
 -14  -6   1  130.29   37.00
 -14   6   1  156.88   26.00
 -14   6   1  136.39   27.10
  14   6  -1   74.79   32.20
  14   6  -1  138.49   26.50
 -14   6   1  133.99   27.70
 -12  -6   1   12.10    7.40
 -12  -6   1  -36.70   26.80
 -12  -6   1  -47.40   19.10
  12  -6  -1  -11.60   10.90
 -12  -6   1   -2.40   11.20
  12  -6  -1   -2.50   10.70
  12   6  -1    7.40   12.10
 -12   6   1   17.50   13.60
 -12   6   1    9.80   11.40
 -12   6   1    8.40   12.20
  12   6  -1   30.40   23.90
  10  -6  -1   50.59   18.80
 -10  -6   1   73.89   26.40
  10  -6  -1   61.59   14.90
 -10  -6   1   67.79   14.00
 -10  -6   1   89.09   32.10
 -10  -6   1   70.79   16.80
 -10   6   1   69.19   16.30
  10   6  -1   84.69   15.40
  10   6  -1  120.39   27.40
  -8  -6   1   18.90   22.10
  -8  -6   1    6.00   19.60
   8  -6  -1   15.00   15.20
  -8  -6   1   10.40   14.20
   8  -6  -1   21.90    9.60
   8   6  -1   47.10   24.10
   6  -6  -1  140.69   25.40
  -6  -6   1  161.18   33.00
  -6  -6   1  128.89   33.00
   6  -6  -1  175.58   32.90
  -6  -6   1  170.98   27.90
   6   6  -1  157.98   34.30
   4  -6  -1  105.19   17.00
  -4  -6   1   92.79   24.60
  -4  -6   1   80.79   18.20
  -4  -6   1   75.59   23.20
   4  -6  -1   77.49   22.10
   4   6  -1   73.09   20.40
  -2  -6   1   35.20   17.20
  -2  -6   1   21.40   11.20
  -2  -6   1   14.30   15.70
   2  -6  -1   64.19   21.20
   2  -6  -1   25.40   11.10
  -2   6   1   18.90   12.20
   2   6  -1    8.50   11.90
   0  -6  -1  239.38   43.00
   0  -6   1  208.38   35.90
   0  -6   1  200.28   39.20
   0  -6   1  261.47   40.70
   0   6   1  244.78   38.90
   2  -6   1  444.56   69.29
  -2  -6  -1  373.46   69.99
  -2  -6  -1  489.85   72.39
   2  -6   1  443.96   66.19
   2   6   1  474.05   69.89
  -4  -6  -1   33.50   20.50
   4  -6   1  101.29   20.90
  -4  -6  -1   56.09   22.30
   4   6   1   70.99   21.50
  -6  -6  -1 1451.75  222.48
  -6  -6  -1 1551.64  222.48
   6  -6   1 1560.74  218.28
   6   6   1 1401.96  221.68
   8  -6   1   17.70   11.30
  -8  -6  -1  -16.00   18.40
   8  -6   1   32.70    9.00
  -8  -6  -1    8.30   21.80
   8   6   1   22.10   20.20
  10  -6   1    7.70    7.50
 -10  -6  -1    5.50    9.30
  10  -6   1    3.50   10.60
 -10  -6  -1    0.90   11.00
 -10  -6  -1    6.80   20.60
 -10  -6  -1   19.10   10.00
 -10  -6  -1  -15.40   21.00
  10   6   1    4.90    8.90
  10   6   1   25.60   21.10
 -10   6  -1   11.00    8.40
 -12  -6  -1   28.10   12.00
  12  -6   1   13.40    9.30
 -12  -6  -1    9.10   14.80
 -12  -6  -1    2.10    9.40
 -12  -6  -1    3.80   24.10
 -12   6  -1   -1.30   11.90
 -12   6  -1   17.00    9.60
  12   6   1   -2.10   12.60
 -12   6  -1   29.20   14.80
  12   6   1   29.10   21.30
 -14  -6  -1  198.98   29.20
 -14  -6  -1  154.88   27.30
 -14  -6  -1   93.39   34.80
  14  -6   1  185.28   27.10
 -14  -6  -1  152.28   28.60
 -14  -6  -1   97.19   38.70
 -14   6  -1  130.19   28.60
 -14   6  -1  140.49   29.90
  14   6   1  144.49   29.00
  14   6   1  116.39   35.20
 -14   6  -1  224.88   28.80
  16  -6   1  101.69   18.00
 -16  -6  -1   78.29   19.40
 -16  -6  -1   64.19   15.60
 -16  -6  -1   66.09   19.30
 -16  -6  -1   35.20   26.50
 -16  -6  -1   65.59   35.30
 -16   6  -1  105.39   22.40
 -16   6  -1   81.09   22.10
  16   6   1   71.79   31.30
  16   6   1   99.39   20.90
 -18  -6  -1   25.00   15.10
  18  -6   1   23.60   12.60
 -18  -6  -1   -8.10   14.30
 -18   6  -1    6.80   12.70
  18   6   1    4.00   15.80
 -18   6  -1   21.30   12.90
 -20  -6  -1   12.90   17.00
  20  -6   1   85.09   16.70
 -20  -6  -1   48.70   16.20
 -20   6  -1   68.49   18.10
  20   6   1   -3.90   17.00
 -20   6  -1   36.00   22.10
 -22  -6  -1   27.70   12.30
 -22  -6  -1   37.50   17.90
  22   6   1   35.50   14.30
 -22   6  -1   31.40   22.50
  24  -6   1    4.10   11.20
 -24  -6  -1   22.10    9.30
 -24  -6  -1   16.80   16.30
 -24   6  -1  -22.40   20.60
 -26  -6  -1   12.20    7.80
 -26  -6  -1   -2.40   10.10
  26  -6   1   -5.00   16.20
 -26   6  -1   18.40   14.10
 -28  -6  -1    9.00    8.90
 -28  -6  -1  -14.20    7.30
  28  -6   1   34.50   18.20
 -28   6  -1   -1.30   10.50
 -27  -7   1   -2.20    8.50
 -27  -7   1  -12.70    5.20
  27  -7  -1   11.10   14.30
  27   7  -1   13.90    9.70
 -27   7   1  -11.20   10.20
 -25  -7   1   34.30   10.20
  25  -7  -1   38.00   18.50
 -25  -7   1    6.20   14.70
 -25   7   1   45.10   14.90
  25   7  -1   46.70   13.20
 -23  -7   1   -0.40    8.60
 -23  -7   1   -7.10    9.90
  23  -7  -1   -9.40   11.20
  23   7  -1  -29.00   14.00
 -23   7   1    1.80   12.60
  21  -7  -1  -19.30    7.90
 -21  -7   1   22.00   15.90
 -21  -7   1   14.80   13.50
 -21   7   1   20.80   14.00
  21   7  -1  -11.60   11.30
 -21   7   1   22.30   13.90
 -19  -7   1    8.80    9.80
 -19  -7   1   15.70   11.40
  19  -7  -1   22.30   13.10
 -19  -7   1   -9.80   14.70
  19   7  -1   -5.60   11.00
 -19   7   1    5.70   16.90
 -19   7   1   18.80   17.50
  17  -7  -1    6.40   14.30
 -17  -7   1    1.90   13.30
 -17  -7   1    2.90    8.40
 -17   7   1   10.60   11.70
 -17   7   1   -7.40   15.90
 -17   7   1   -1.90   14.90
  17   7  -1   21.00   16.10
  15  -7  -1   54.29   16.10
 -15  -7   1   47.70   16.60
 -15  -7   1   60.79   15.50
 -15   7   1   24.40   18.10
  15   7  -1   53.69   17.90
 -15   7   1  101.59   19.50
 -15   7   1   54.89   17.70
 -13  -7   1   -3.60   12.70
  13  -7  -1   -1.30   12.00
 -13  -7   1    7.80   10.50
 -13  -7   1  -23.30   25.10
 -13  -7   1   13.10   26.70
 -13  -7   1    5.70    8.30
 -13   7   1   -5.70   15.60
  13   7  -1    7.20   25.30
  13   7  -1    2.00   13.50
 -13   7   1  -15.30   12.90
  11  -7  -1  -20.30   10.40
 -11  -7   1   45.40   27.40
 -11  -7   1   12.60    9.20
  11  -7  -1  -13.60   11.90
 -11  -7   1   15.80   24.60
 -11  -7   1    2.30    8.00
 -11   7   1    9.70    8.70
  11   7  -1   -0.50   21.90
  11   7  -1   -3.00   12.50
  -9  -7   1   69.59   27.40
  -9  -7   1   39.90   26.10
  -9  -7   1   29.10   12.70
   9  -7  -1   30.00   11.80
   9  -7  -1   21.80   14.80
  -9  -7   1   26.90    9.40
   9   7  -1   25.30   21.40
  -9   7   1   15.90    9.50
   9   7  -1   14.30    9.80
  -7  -7   1   12.00    7.90
  -7  -7   1   31.60   22.90
   7  -7  -1   -0.60   20.90
   7  -7  -1   -7.20   10.70
  -7  -7   1   15.30   10.90
  -7  -7   1    8.90   15.80
  -7  -7   1   18.00   21.50
   7   7  -1   10.50   11.50
   7   7  -1   -9.20   17.80
  -7   7   1    2.40   10.90
  -5  -7   1   47.20   21.60
  -5  -7   1   30.90    9.80
   5  -7  -1   23.30   12.70
  -5  -7   1   54.99   23.50
   5  -7  -1   32.80   20.00
  -5  -7   1   57.99   17.00
  -5   7   1   53.89   14.90
   5   7  -1   50.99   13.30
   5   7  -1   34.60   18.30
   5   7  -1   38.70   13.70
  -3  -7   1   78.09   18.70
   3  -7  -1   67.49   26.90
  -3  -7   1   43.20   22.70
  -3  -7   1  102.09   29.20
   3  -7  -1   76.59   17.00
   3   7  -1   77.99   16.50
  -1  -7   1  308.77   52.19
   1  -7  -1  341.47   52.79
  -1  -7   1  304.17   56.19
   1  -7  -1  399.16   58.19
  -1  -7  -1  166.48   35.10
   1  -7   1   99.99   27.90
  -1  -7  -1  147.39   24.70
   1   7   1  129.49   28.40
  -3  -7  -1  -53.99   13.50
  -3  -7  -1  -10.80   17.70
   3  -7   1  -33.30   18.10
  -3  -7  -1   -1.30    7.10
  -3  -7  -1   24.50   21.10
   3   7   1   25.30   11.70
   3   7   1   24.80   17.70
   5  -7   1  318.07   42.00
  -5  -7  -1  231.08   42.70
  -5  -7  -1  207.58   48.30
  -5  -7  -1  237.68   48.50
  -5  -7  -1  268.57   40.80
   5  -7   1  353.46   48.80
   5   7   1  231.18   42.10
   5   7   1  294.77   48.70
  -7  -7  -1  364.46   52.69
  -7  -7  -1  351.06   53.49
  -7  -7  -1  266.27   60.29
  -7  -7  -1  377.96   61.59
   7  -7   1  375.06   53.39
  -7  -7  -1  340.77   53.69
   7  -7   1  373.16   56.09
   7   7   1  323.67   60.39
  -7   7  -1  325.77   53.89
   7   7   1  338.07   54.09
  -9  -7  -1   19.60   23.10
  -9  -7  -1   36.70   12.40
  -9  -7  -1   32.00   12.00
   9  -7   1   24.60    9.90
  -9  -7  -1   24.30    9.40
  -9  -7  -1  -18.80   21.50
  -9   7  -1   24.60   12.80
   9   7   1   13.00   13.30
   9   7   1   31.40   22.20
 -11  -7  -1   46.40   27.90
 -11  -7  -1   16.40   11.00
  11  -7   1   30.10   10.70
 -11  -7  -1   25.20   11.70
 -11  -7  -1   33.30   13.70
 -11  -7  -1   31.50   23.20
  11   7   1   59.99   26.60
  11   7   1   51.79   15.40
 -11   7  -1   30.20   11.60
 -13  -7  -1  127.39   24.00
 -13  -7  -1   73.99   36.10
 -13  -7  -1  107.29   22.50
  13  -7   1   96.89   21.90
 -13  -7  -1   96.49   33.10
  13   7   1   89.99   32.90
 -13   7  -1  135.99   26.40
 -13   7  -1  155.68   24.90
  13   7   1  114.49   24.50
 -15  -7  -1   24.80   15.00
 -15  -7  -1   29.70   14.00
  15  -7   1   31.70   13.20
 -15   7  -1   28.50   16.60
 -15   7  -1   44.50   14.00
 -15   7  -1   36.30   16.30
  15   7   1   44.80   17.30
 -17  -7  -1   18.80   14.00
 -17  -7  -1   19.90   12.50
  17  -7   1   17.50   12.90
  17   7   1    7.00   11.80
 -17   7  -1    4.60   16.50
 -17   7  -1   15.20   11.90
 -19  -7  -1   69.69   15.80
 -19  -7  -1   36.40   11.10
 -19  -7  -1   17.60   15.30
 -19   7  -1   44.20   15.50
  19   7   1   31.60   18.20
 -21  -7  -1    6.30   15.30
 -21  -7  -1  -20.50   12.20
  21   7   1    6.00   11.50
 -21   7  -1   -0.40   18.30
  23  -7   1   28.90   11.80
 -23  -7  -1   38.00   16.60
 -23  -7  -1   35.20   11.40
 -23   7  -1   17.80   19.50
  23   7   1   29.30   12.40
 -25  -7  -1    0.00    6.70
  25  -7   1   11.30   10.10
 -25  -7  -1    0.30    9.30
  25   7   1   -9.20    8.90
 -25   7  -1    2.70   17.20
  27  -7   1    1.80   16.40
 -27  -7  -1    4.30    8.60
 -27   7  -1    5.70   10.80
  26  -8  -1   17.00   13.40
 -26  -8   1   40.40    8.20
 -26   8   1   16.40    8.90
  26   8  -1    1.60    9.50
  24  -8  -1   14.70   15.80
 -24  -8   1   16.00    8.10
 -24   8   1    7.10   10.20
  24   8  -1   -7.20    9.50
  22  -8  -1   60.89   12.90
 -22  -8   1   31.30   11.50
  22   8  -1   27.40   12.30
 -22   8   1   28.80   13.10
  20  -8  -1   68.79   12.90
 -20  -8   1   27.40   15.80
 -20   8   1   53.19   15.30
  20   8  -1   26.80   18.50
 -18  -8   1   62.19   15.90
 -18  -8   1   31.90   16.70
  18  -8  -1   72.49   14.90
 -18   8   1   28.40   18.00
 -18   8   1   83.39   21.50
  18   8  -1   93.49   17.70
  16  -8  -1    7.90   12.90
 -16  -8   1   41.20   15.40
 -16   8   1   20.00   18.10
  16   8  -1   19.00   17.00
 -14  -8   1   40.10   16.00
 -14  -8   1   30.00   14.70
  14  -8  -1   58.49   15.10
  14   8  -1   24.80   17.50
 -14   8   1   60.39   15.30
 -12  -8   1  203.98   32.10
 -12  -8   1  190.58   31.20
 -12  -8   1  171.68   28.60
  12  -8  -1  165.98   30.10
 -12   8   1  184.68   32.10
  12   8  -1  137.29   31.60
  10  -8  -1   58.49   17.60
 -10  -8   1   76.79   33.10
 -10  -8   1   29.60   30.00
 -10  -8   1   80.29   14.70
 -10  -8   1   56.39   16.40
 -10  -8   1   51.39   17.20
 -10   8   1   69.19   15.90
  10   8  -1   45.00   34.80
  10   8  -1   62.49   18.30
   8  -8  -1   71.19   17.00
  -8  -8   1   35.00   28.50
   8  -8  -1   44.20   24.30
  -8  -8   1   41.30   12.20
  -8  -8   1   33.10   27.30
  -8  -8   1   58.59   13.40
   8   8  -1   47.80   15.90
  -8   8   1   51.29   15.90
   6  -8  -1  141.39   24.50
  -6  -8   1  123.09   36.30
  -6  -8   1  119.49   22.90
  -6  -8   1   97.49   34.10
  -6  -8   1  154.18   24.40
   6  -8  -1  125.89   25.80
   6  -8  -1  141.39   36.40
  -6   8   1  128.39   24.50
  -6   8   1  140.99   25.00
   6   8  -1  157.38   26.20
   4  -8  -1  120.99   27.20
  -4  -8   1   46.20   12.00
   4  -8  -1   70.19   15.20
   4  -8  -1   43.80   11.60
  -4  -8   1   54.39   26.40
   4   8  -1   60.29   16.00
  -4   8   1   75.69   15.20
  -4   8   1   34.20   13.30
   2  -8  -1  382.36   57.69
  -2  -8   1  217.78   61.69
   2  -8  -1  373.96   64.89
   2  -8  -1  377.96   56.89
   2  -8  -1  470.65   60.49
  -2  -8   1  393.06   56.89
   2   8  -1  388.26   58.29
   2   8  -1  378.76   57.99
  -2   8   1  379.16   57.89
   0  -8   1   74.69   19.80
   0  -8  -1   71.39   15.00
   0  -8   1   49.40   24.90
   0  -8  -1   91.19   17.10
   0  -8   1   81.39   14.60
   0  -8  -1   61.39   20.80
   0  -8  -1   74.99   27.30
   0   8  -1   59.39   16.50
   0   8  -1  105.49   17.90
   0   8   1   81.59   17.90
  -2  -8  -1   15.60    7.90
   2  -8   1  -11.20   12.40
  -2  -8  -1  -31.40   16.00
  -2  -8  -1    7.20    8.10
   2  -8   1   -1.90   19.00
  -2  -8  -1  -39.20   20.60
  -2   8  -1   17.50    9.90
   2   8   1   10.00   12.40
  -2   8  -1   15.80   10.10
   4  -8   1   37.60   11.80
  -4  -8  -1   71.19   17.10
   4  -8   1   32.90   20.40
  -4  -8  -1   33.70   10.60
  -4  -8  -1   80.69   25.40
  -4  -8  -1   23.80   12.30
   4   8   1   16.00   13.90
  -6  -8  -1   12.40   10.90
   6  -8   1   -4.70   11.00
  -6  -8  -1   11.10    9.00
  -6  -8  -1    4.20   29.90
  -6  -8  -1    1.70   11.00
  -6   8  -1   23.60   17.30
   6   8   1  -34.80   25.60
   6   8   1    2.30   13.20
   8  -8   1    2.20   11.20
  -8  -8  -1  -22.60   24.20
  -8  -8  -1    4.40   11.30
  -8  -8  -1   11.10    9.00
  -8  -8  -1    6.10   11.20
  -8   8  -1  -22.00   12.60
   8   8   1  -12.10   21.10
   8   8   1   17.30   14.20
 -10  -8  -1  115.39   36.00
 -10  -8  -1  125.39   21.60
 -10  -8  -1  157.78   24.70
  10  -8   1  117.39   23.10
 -10  -8  -1  111.49   23.70
 -10   8  -1  131.59   23.70
  10   8   1  112.19   25.20
  10   8   1  108.29   34.70
 -12  -8  -1  119.49   19.20
  12  -8   1   65.79   19.20
 -12  -8  -1   75.59   19.70
  12   8   1   61.69   21.20
 -12   8  -1  111.19   22.70
 -14  -8  -1   46.70   15.50
  14  -8   1   25.70   13.60
 -14  -8  -1   47.70   12.60
  14   8   1   15.90   16.90
 -14   8  -1   36.70   17.70
 -16  -8  -1   46.60   13.30
 -16  -8  -1   30.10   14.80
  16   8   1   50.59   18.80
 -18  -8  -1   10.50   13.60
 -18  -8  -1    9.50   11.90
  18   8   1  -15.80   16.00
 -18   8  -1   19.50   15.20
 -20  -8  -1   44.90   13.10
  20   8   1   55.69   14.70
 -20   8  -1    8.30   15.50
  22  -8   1   18.20    7.80
 -22  -8  -1   20.90    9.40
 -22   8  -1   11.70   14.60
  22   8   1   33.30   15.50
  24  -8   1   13.60   13.20
 -24  -8  -1   23.30    8.00
  24   8   1    3.00    9.30
 -24   8  -1    8.20   12.90
  26  -8   1   16.70   11.60
 -26  -8  -1   26.20    8.10
  23  -9  -1    1.70   15.80
 -23  -9   1   -2.50    6.60
  23   9  -1    0.50    8.50
 -21  -9   1   12.80    9.10
  21  -9  -1   36.70    9.80
  21   9  -1   12.40   14.50
  19   9  -1   21.40   16.00
 -17  -9   1  -13.60   11.80
  17  -9  -1  -15.80    9.00
  17   9  -1  -12.40   10.40
 -15  -9   1  102.09   27.80
  15  -9  -1  152.28   26.20
 -15   9   1  195.48   28.90
  15   9  -1  190.58   29.40
 -13  -9   1  119.39   20.80
  13  -9  -1   47.00   22.40
  13  -9  -1   92.49   18.30
 -13  -9   1  101.29   20.00
 -13   9   1  103.89   23.80
  13   9  -1  100.99   21.00
  11  -9  -1   10.70    9.60
 -11  -9   1    3.00    9.40
 -11  -9   1    0.90   12.00
  11  -9  -1    0.40   15.30
 -11   9   1  -13.00   10.50
  11   9  -1   -9.00   14.30
   9  -9  -1  241.08   37.30
  -9  -9   1  185.08   35.10
   9  -9  -1  234.18   33.60
  -9  -9   1  220.08   33.90
  -9   9   1  231.78   36.60
   9   9  -1  141.49   35.60
  -7  -9   1   63.19   17.50
  -7  -9   1   76.79   16.20
   7  -9  -1   77.99   15.50
   7  -9  -1   64.69   19.00
   7   9  -1   91.69   20.40
  -7   9   1   74.19   19.60
   5  -9  -1   51.99   17.80
   5  -9  -1   61.49   13.80
  -5  -9   1   54.89   20.90
  -5  -9   1   60.39   14.60
   5   9  -1   62.29   17.70
  -5   9   1   92.19   15.80
  -5   9   1   46.70   14.60
   3  -9  -1   43.50   12.20
   3  -9  -1   -1.40   18.20
   3  -9  -1   59.09   55.09
  -3  -9   1   21.50    9.70
  -3  -9   1   13.30   17.20
   3  -9  -1   21.10    9.90
   3   9  -1   23.60   14.00
  -3   9   1   30.00   12.60
   1  -9  -1   62.69   15.10
  -1  -9   1   83.79   18.60
  -1  -9   1   24.10   27.70
  -1  -9   1   58.59   13.20
   1  -9  -1   38.60   30.00
   1  -9  -1   49.60   14.80
   1  -9  -1   34.40   17.70
   1   9  -1   75.99   16.20
  -1   9   1   56.19   16.50
   1  -9   1   32.80    9.90
  -1  -9  -1   39.90   11.40
  -1  -9  -1   42.80   12.80
   1  -9   1   17.70   17.60
   1  -9   1  -35.80   30.90
  -1  -9  -1   15.40   16.30
  -1   9  -1   15.30   13.90
   1   9   1   52.79   15.10
  -3  -9  -1   12.30   19.70
   3  -9   1   58.59   19.10
  -3  -9  -1   78.09   15.00
   3  -9   1   67.39   13.60
   3  -9   1   46.50   34.60
  -3  -9  -1   61.79   16.50
   3   9   1   55.39   17.30
  -5  -9  -1   23.90   10.70
   5  -9   1   20.80   13.00
  -5  -9  -1   25.20   10.90
   5   9   1   25.70   15.20
   7  -9   1   86.49   18.90
  -7  -9  -1   88.89   16.60
  -7  -9  -1   51.49   16.50
  -7  -9  -1   57.59   15.30
   7   9   1   78.59   19.00
   9  -9   1   19.10   14.10
  -9  -9  -1   19.90   12.50
  -9  -9  -1   24.70   12.10
  -9  -9  -1   13.70   14.20
   9   9   1   35.50   16.20
  -9   9  -1   -2.80   15.70
 -11  -9  -1   14.70   12.50
 -11  -9  -1   17.50   14.10
  11  -9   1   16.40   13.30
  11   9   1   -5.70   14.70
 -11   9  -1   -6.00   10.50
 -13  -9  -1    4.10   13.70
 -13  -9  -1    9.80   12.30
  13   9   1    2.80   11.40
 -13   9  -1   -4.10   11.00
 -15  -9  -1    6.90    9.40
 -15  -9  -1   20.10   13.90
  15   9   1   13.90   12.40
 -17  -9  -1    9.50   13.10
 -17  -9  -1    4.80    8.70
  17   9   1    5.10   11.20
  19  -9   1   10.40    8.00
 -19  -9  -1    4.80   11.30
 -19  -9  -1    1.20    7.40
  19   9   1   32.10   11.50
 -21  -9  -1   -0.40    6.90
  21  -9   1  -18.70    9.30
  21   9   1   -2.70    9.00
  23  -9   1   24.90    9.00
 -23  -9  -1   -0.90    5.90
  23   9   1    3.20    8.40
 -22 -10   1   35.30    8.40
  22 -10  -1    8.80   16.20
  22  10  -1   21.40   12.00
  20 -10  -1    0.00    9.10
 -20 -10   1   -6.30    6.40
  20  10  -1   13.60    9.60
  18 -10  -1   12.60   15.00
  18 -10  -1   22.40    7.70
  18  10  -1   17.50   10.70
  16 -10  -1   68.49   14.00
 -16 -10   1   39.00   12.90
  16  10  -1   62.59   15.00
  14 -10  -1   -2.80    9.00
 -14 -10   1   -5.90   11.30
  14  10  -1  -10.70   10.20
 -14  10   1    3.30   10.70
 -12 -10   1   -4.00   11.10
  12 -10  -1  -16.50    8.90
  12  10  -1  -15.30   14.00
 -12  10   1   14.50   15.40
 -10 -10   1   42.50   13.10
 -10 -10   1   20.00   10.90
  10 -10  -1   20.40   11.70
  10 -10  -1   29.20   11.10
 -10  10   1   43.00   16.40
  10  10  -1   27.90   16.10
  -8 -10   1   16.50   10.90
   8 -10  -1   27.90   10.80
  -8  10   1    3.70   14.90
   8  10  -1   42.80   16.30
   6 -10  -1   41.10   21.30
   6 -10  -1   53.19   12.70
  -6 -10   1   19.50   12.30
   6  10  -1   69.09   17.10
   4 -10  -1  159.68   26.70
  -4 -10   1  150.38   26.90
   4  10  -1  164.48   29.40
  -2 -10   1   16.70   10.70
  -2 -10   1   19.60   18.40
   2 -10  -1  -20.90   16.00
   2 -10  -1   28.60   10.90
   2  10  -1    4.90   12.10
  -2  10   1   22.20   12.60
   0 -10   1  -27.20   18.50
   0 -10  -1   16.60   10.70
   0 -10   1    2.90   10.00
   0 -10  -1    6.30   23.00
   0  10  -1   15.10   13.60
   0  10   1   17.10   13.50
   2 -10   1  -21.70   14.40
   2 -10   1   18.30   10.00
  -2 -10  -1   12.50   10.70
   2  10   1   13.30   14.20
  -4 -10  -1   12.90   13.70
   4 -10   1    0.70   16.70
  -4 -10  -1    1.80    9.90
   4 -10   1   15.80    9.70
   4  10   1   26.80   15.20
  -6 -10  -1   65.59   14.40
   6 -10   1   52.79   13.40
   6  10   1   58.29   15.60
  -8 -10  -1   22.80   10.30
  -8 -10  -1   21.30   15.10
   8 -10   1   25.40   10.20
   8  10   1   -4.30   14.90
 -10 -10  -1    7.10    8.10
  10 -10   1   -3.70    9.00
  10  10   1   -4.20   15.10
 -12 -10  -1   16.10   12.90
  12 -10   1   31.10   10.70
  12  10   1   25.00   12.60
 -14 -10  -1   25.20   10.30
  14 -10   1   27.00   10.30
  14  10   1    8.30   16.10
 -16 -10  -1   -6.40   10.40
 -16 -10  -1    6.20    8.00
  16 -10   1   -5.40    8.60
  16  10   1    3.70   10.70
  18 -10   1   48.10    9.00
 -18 -10  -1   14.70    9.20
  18  10   1   20.10   11.30
  20 -10   1   38.00   11.00
 -20 -10  -1   14.90   10.00
 -20 -10  -1   18.80    6.80
  20  10   1    8.90    9.70
  19 -11  -1   -9.00   14.40
  19  11  -1   10.10    7.20
  17 -11  -1   -3.40   11.60
  17 -11  -1   -3.00    9.80
 -17 -11   1    2.10    6.20
  17  11  -1    1.00    8.00
  15  11  -1   16.90   13.30
  13 -11  -1    3.20    9.10
 -13 -11   1    3.30   10.40
  13  11  -1   20.00   10.20
  11 -11  -1   13.90    9.90
  11 -11  -1   10.00    9.30
 -11 -11   1    6.30   11.30
  11  11  -1   14.50   14.20
  -9 -11   1   -2.10    9.30
   9 -11  -1    9.90    9.80
   9 -11  -1   28.10    8.70
   9  11  -1   11.30   15.00
   7 -11  -1    3.00   11.30
  -7 -11   1   12.90    9.80
   7 -11  -1    1.30    9.30
   7  11  -1   32.10   14.40
  -5 -11   1   31.20   11.10
   5 -11  -1   17.90    8.00
   5  11  -1   32.00   13.80
  -3 -11   1   30.30   11.80
   3 -11  -1   40.10   11.90
   3  11  -1   13.40   12.70
   1 -11  -1  211.28   33.60
  -1 -11   1  201.78   33.60
   1 -11   1   12.90   10.50
  -1 -11  -1   11.40   10.40
   1  11   1   -1.70    8.60
   3 -11   1  205.98   32.60
  -3 -11  -1  191.08   32.60
   3  11   1  207.08   34.70
  -5 -11  -1   -5.40    9.60
   5 -11   1    9.10    9.30
   5  11   1  -14.80   13.70
  -7 -11  -1   97.59   18.40
  -7 -11  -1   87.59   16.90
   7 -11   1   84.59   16.50
   7  11   1   48.10   19.60
  -9 -11  -1   -6.10   11.70
   9 -11   1   -0.20    6.80
   9 -11   1    4.00    8.70
   9  11   1   -6.60   13.80
  11 -11   1    5.80    8.40
 -11 -11  -1   -9.40   12.90
  11  11   1    0.60   13.60
 -13 -11  -1   25.20   13.50
  13 -11   1   18.40    7.30
  13  11   1   22.80   11.20
 -15 -11  -1   28.80   13.10
  15  11   1  111.69   16.00
 -17 -11  -1    5.20    6.70
 -17 -11  -1   11.80    6.70
  17 -11   1   10.90    6.60
  17  11   1   17.70    9.30
  14 -12  -1    5.50    9.10
  14  12  -1   16.00    7.30
  12  12  -1    1.50    9.70
  10 -12  -1   -0.90    8.10
  10 -12  -1   -2.30   10.30
 -10 -12   1    1.10    7.10
  10  12  -1    0.50    9.30
   8 -12  -1  -10.20    9.70
   8 -12  -1   -6.20    8.90
  -8 -12   1    1.10    8.20
   8  12  -1   -0.30   10.30
  -6 -12   1   16.30    9.40
   6 -12  -1   14.00   10.10
   4 -12  -1   14.10    7.50
  -4 -12   1   -0.10    9.30
   2 -12  -1   -7.20    9.70
  -2 -12   1  -20.20    8.70
   0 -12   1   49.00   12.40
   0 -12  -1   43.20   13.20
   2 -12   1   11.00    6.80
  -2 -12  -1    9.10   11.20
   4 -12   1    2.20    6.20
  -4 -12  -1   -2.20   11.20
   4  12   1   10.30   10.30
   6 -12   1   13.80    8.00
   6 -12   1    4.00    8.50
  -6 -12  -1   12.00   12.60
   6  12   1   -6.00   10.40
   8 -12   1   14.10    8.80
  -8 -12  -1   12.70    8.90
   8 -12   1   15.50    9.60
   8  12   1    7.00   11.60
 -10 -12  -1   -2.70   10.30
  10 -12   1   -6.70    8.20
  10  12   1    1.80    8.40
  12 -12   1    2.20    8.90
  12  12   1   -2.40   10.80
  14 -12   1    6.80    9.50
  14  12   1   17.90   10.20
   5 -13  -1   39.40   14.50
   3 -13  -1   36.40   14.20
  -3 -13   1   28.80   11.30
  -1 -13   1    5.50    7.60
   1 -13  -1   30.20   13.10
   1 -13   1   10.00    7.40
   3 -13   1   11.80    7.70
   3 -13   1   -0.10   10.00
   5 -13   1   -0.30    8.30
  -5 -13  -1   18.70    7.60
   5 -13   1    0.20    7.20
   7 -13   1   -7.60    7.10
 -32   0   2   91.69   21.10
 -32   0   2   39.70   12.30
 -32   0   2   51.89   11.10
 -30   0   2   23.00    9.10
 -30   0   2   -1.40    9.00
  30   0  -2   -7.80   14.90
  28   0  -2  -19.00   21.90
 -28   0   2   25.20   18.50
 -28   0   2    4.70    9.10
 -28   0   2   -5.10   13.20
 -28   0   2   -0.90   13.20
 -28   0   2    9.00   20.30
 -26   0   2   80.99   20.00
 -26   0   2  117.49   19.10
  26   0  -2   31.00   28.30
 -26   0   2   92.29   19.50
 -26   0   2   86.49   21.20
 -26   0   2   52.49   19.30
 -24   0   2   63.39   18.00
 -24   0   2   65.49   20.30
  24   0  -2   59.59   24.70
 -24   0   2   83.89   18.50
 -24   0   2   56.29   17.60
 -22   0   2   36.70   14.70
 -22   0   2   31.10   14.30
  22   0  -2   24.30   16.50
  22   0  -2   46.40   26.30
 -22   0   2   28.50   14.70
 -22   0   2    9.20   16.30
  22   0  -2   23.70   17.20
 -22   0   2   38.70   14.00
 -20   0   2   21.10   12.80
 -20   0   2   29.90   12.90
  20   0  -2   -3.30   19.90
 -20   0   2   14.50   20.40
 -20   0   2   19.30    9.70
 -20   0   2   24.00   11.10
  20   0  -2   30.70   17.90
 -20   0   2   26.20    9.00
  20   0  -2   -2.90   12.20
 -18   0   2  260.47   44.90
  18   0  -2  248.08   43.10
 -18   0   2  275.77   46.60
  18   0  -2  321.87   44.70
 -18   0   2  242.08   44.30
 -18   0   2  282.17   48.30
  18   0  -2  408.06   52.79
 -18   0   2  234.08   42.20
 -16   0   2   25.10   17.70
  16   0  -2   15.60   12.60
  16   0  -2   17.40   16.70
 -16   0   2   10.90   15.70
 -14   0   2 1001.00  144.09
  14   0  -2  917.61  141.39
 -14   0   2 1022.20  143.49
  14   0  -2  948.91  143.89
 -12   0   2 1049.00  154.48
  12   0  -2 1031.90  152.98
  12   0  -2 1064.99  155.28
  10   0  -2   12.70    9.40
  10   0  -2   31.20   12.60
 -10   0   2   20.90   12.60
   8   0  -2   41.80   10.60
   8   0  -2   34.70   12.80
  -8   0   2   26.60   12.50
  -6   0   2  769.42  113.79
   6   0  -2  777.02  114.29
   6   0  -2  779.42  113.09
  -4   0   2   56.99   12.30
   4   0  -2   68.99   12.70
   2   0  -2  806.52  120.79
  -2   0   2  838.02  120.69
   0   0   2  255.37   37.50
   0   0   2  244.88   37.60
   0   0  -2  266.17   37.80
  -2   0  -2   92.99   14.60
   2   0   2   98.69   14.50
  -2   0  -2   83.59   14.00
   2   0   2   82.29   14.10
   2   0   2   88.59   14.10
  -4   0  -2  349.37   50.99
   4   0   2  354.16   49.30
   4   0   2  349.37   50.19
  -4   0  -2  316.77   49.90
   4   0   2  320.27   50.59
  -4   0  -2  319.77   50.09
   6   0   2 2733.53  394.26
  -6   0  -2 2670.13  393.86
  -6   0  -2 2800.82  394.66
   6   0   2 2692.23  393.36
   8   0   2 2924.21  422.46
  -8   0  -2 2948.41  423.06
   8   0   2 2874.81  423.46
  -8   0  -2 2931.71  423.96
 -10   0  -2  124.29   23.10
 -10   0  -2  153.08   26.50
  10   0   2  169.28   27.00
  10   0   2  128.29   22.20
  12   0   2   23.40    9.80
  12   0   2   53.09   16.60
 -12   0  -2   17.40   15.00
 -12   0  -2   24.50   11.80
 -14   0  -2  627.14   90.69
 -14   0  -2  548.15   87.09
  14   0   2  598.34   88.99
  14   0   2  590.04   86.69
 -16   0  -2  109.89   25.30
  16   0   2   94.39   25.00
  16   0   2   73.09   16.70
  18   0   2    9.90    7.90
 -18   0  -2    9.60   11.60
 -18   0  -2    7.80   10.90
  18   0   2   -3.40   15.60
 -18   0  -2  -11.50   13.20
  18   0   2   25.10   14.60
 -18   0  -2   12.20    7.80
 -18   0  -2   15.20   12.80
  20   0   2  142.39   23.80
  20   0   2  101.29   30.80
  20   0   2  143.99   28.20
 -20   0  -2  104.59   24.50
 -20   0  -2  148.29   25.90
 -20   0  -2  122.09   26.10
 -20   0  -2  124.09   28.50
 -20   0  -2  174.88   25.90
  22   0   2   13.40   14.90
 -22   0  -2    8.80   13.70
  22   0   2   10.90   18.40
 -22   0  -2    1.50   11.60
 -22   0  -2    0.30   12.80
 -22   0  -2   -7.70   18.90
 -24   0  -2   28.50   12.50
 -24   0  -2   38.10   19.30
  24   0   2   32.90   20.60
 -24   0  -2   28.50   16.50
  24   0   2   21.70   17.60
 -24   0  -2   43.30   13.20
 -26   0  -2   22.20   17.80
 -26   0  -2   22.70   16.80
  26   0   2   -7.60   22.10
 -26   0  -2   24.40   11.20
 -26   0  -2   20.80   14.50
 -28   0  -2   74.09   18.10
 -28   0  -2  101.89   24.60
 -28   0  -2   30.60   13.10
  28   0   2   97.29   21.00
 -28   0  -2   60.39   22.40
  30   0   2  200.18   34.40
 -30   0  -2  225.68   36.20
 -32   0  -2    6.00   10.40
 -33  -1   2   -1.40    6.00
 -33  -1   2    2.10    9.60
 -33   1   2   -4.20   10.00
 -33   1   2   13.00    7.20
 -31  -1   2   23.30   11.80
  31  -1  -2   30.90   11.80
 -31  -1   2   19.20   14.10
 -31  -1   2   23.10   14.00
 -31   1   2   23.90   11.20
 -31   1   2   36.20   10.60
 -29  -1   2   13.80   12.90
 -29  -1   2    0.50   21.60
  29  -1  -2   -6.90   22.90
 -29  -1   2   33.30   15.40
 -29   1   2   17.60   10.90
  29   1  -2   28.10   12.70
 -29   1   2   27.80   14.20
 -29   1   2  -14.10   10.40
 -29   1   2   42.50   19.20
  27  -1  -2  354.56   52.39
 -27  -1   2  291.47   47.80
 -27  -1   2  295.27   51.19
 -27  -1   2  293.47   47.70
 -27  -1   2  393.06   49.20
 -27   1   2  278.57   47.80
 -27   1   2  303.27   45.40
 -27   1   2  286.47   46.80
  27   1  -2  319.97   49.00
 -27   1   2  169.78   48.50
 -25  -1   2  150.18   27.70
 -25  -1   2  117.29   27.60
  25  -1  -2  114.79   31.10
  25  -1  -2  168.28   32.70
 -25  -1   2  126.99   25.80
 -25   1   2  146.09   30.30
 -25   1   2  178.18   31.50
 -25   1   2  149.39   26.20
 -25   1   2  152.98   26.80
 -25   1   2  135.79   27.40
  25   1  -2  162.68   32.50
 -23  -1   2   18.40   14.10
  23  -1  -2   -0.50   16.00
 -23  -1   2   15.70   13.70
  23  -1  -2  -24.50   20.00
 -23  -1   2   24.30    9.40
 -23   1   2   12.60   12.60
 -23   1   2  -21.80   17.00
 -23   1   2   13.10   11.70
 -23   1   2    9.30    9.10
  23   1  -2  -46.50   24.60
 -23   1   2   -2.80   10.40
  21  -1  -2   51.29   19.50
 -21  -1   2    0.40   12.70
 -21  -1   2    9.40    9.60
 -21  -1   2   15.10   12.40
 -21  -1   2   13.70   11.50
 -21  -1   2   -2.90   18.50
  21  -1  -2  -39.00   17.60
  21  -1  -2   16.90   11.40
  21   1  -2  -18.90   21.90
 -21   1   2   29.50   14.70
  21   1  -2   -0.40   16.50
 -21   1   2   12.20    8.70
 -21   1   2   18.50   12.40
 -21   1   2   22.70   11.80
 -21   1   2   16.70   12.30
 -19  -1   2  192.78   31.00
 -19  -1   2  170.28   35.30
  19  -1  -2  224.48   33.00
 -19  -1   2  166.78   30.80
 -19  -1   2  169.78   29.70
  19  -1  -2  133.19   34.50
 -19  -1   2  178.78   30.90
  19  -1  -2  154.98   28.60
  19   1  -2  133.39   36.80
  19   1  -2  177.78   32.70
  19   1  -2  162.38   30.20
 -19   1   2  193.48   30.70
 -19   1   2  190.98   30.80
 -19   1   2  190.08   30.30
 -19   1   2  171.78   32.40
 -19   1   2  184.78   29.20
  17  -1  -2   41.40   18.30
  17  -1  -2   58.39   14.00
 -17  -1   2    6.20   16.50
 -17  -1   2   35.60   18.70
 -17   1   2   33.90   16.10
  17   1  -2   13.70   18.30
 -17   1   2   19.50   13.60
  17   1  -2   30.70   15.00
  15  -1  -2   51.49   13.70
 -15  -1   2   58.99   18.60
  15  -1  -2   41.60   17.00
 -15   1   2   31.50   16.10
  15   1  -2   46.10   19.30
 -15   1   2   44.20   14.80
  15   1  -2   36.60   14.80
 -13  -1   2  113.99   24.60
  13  -1  -2  104.79   20.00
  13  -1  -2   94.49   22.60
  13   1  -2  104.79   20.90
 -13   1   2   96.79   21.40
 -13   1   2  123.89   23.20
  13   1  -2  126.59   27.30
  11  -1  -2  120.79   21.90
  11  -1  -2  130.89   26.30
 -11  -1   2  118.99   26.00
 -11   1   2  159.08   25.90
  11   1  -2  114.19   22.70
  11   1  -2  135.69   26.20
 -11   1   2  143.19   24.30
  -9  -1   2  518.85   77.99
   9  -1  -2  513.75   77.39
   9  -1  -2  525.45   75.89
   9   1  -2  530.45   78.79
   9   1  -2  503.85   76.39
  -9   1   2  498.75   76.89
  -7  -1   2 1830.02  261.07
   7  -1  -2 1849.71  260.97
   7  -1  -2 1806.82  259.77
   7   1  -2 1752.02  260.07
   7   1  -2 1735.93  261.17
  -7   1   2 1779.22  260.67
  -5  -1   2   41.70   11.80
   5  -1  -2   48.00    8.90
   5  -1  -2   28.80   11.40
  -5  -1   2   44.30    9.40
   5   1  -2   34.80   11.70
  -5   1   2   49.10   12.30
  -3  -1   2  463.65   67.29
  -3  -1   2  440.76   66.59
   3  -1  -2  465.35   67.39
  -3   1   2  443.56   67.29
   3   1  -2  465.05   67.29
   1  -1  -2  418.56   65.09
  -1  -1   2  445.86   64.69
   1   1  -2  459.95   64.69
  -1   1   2  443.96   64.29
  -1   1   2  438.16   65.09
   1  -1   2  722.33  105.39
  -1  -1  -2  765.92  105.19
  -1  -1  -2  720.63  105.59
  -1   1  -2  715.93  105.49
   1   1   2  691.13  105.49
   1   1   2  709.93  105.09
  -3  -1  -2   71.49   13.00
  -3  -1  -2   57.69   11.80
   3  -1   2   58.09   11.20
   3  -1   2   62.19    9.50
  -3  -1  -2   51.09   12.30
   3   1   2   53.69   10.40
   3   1   2   63.49   12.30
   3   1   2   59.89   12.60
  -3   1  -2   52.39   11.90
   5  -1   2 1704.43  244.68
   5  -1   2 1611.04  245.28
  -5  -1  -2 1741.13  245.58
  -5  -1  -2 1645.44  245.38
  -5  -1  -2 1680.33  245.58
   5   1   2 1708.73  244.58
  -5   1  -2 1703.53  245.48
   5   1   2 1683.73  245.48
   5   1   2 1714.53  245.48
   7  -1   2   78.09   14.10
  -7  -1  -2   64.79   17.00
  -7  -1  -2   74.29   16.40
   7  -1   2   60.39   11.30
  -7   1  -2   68.59   16.90
   7   1   2  105.39   17.30
   7   1   2   68.29   13.40
   7   1   2  101.99   17.00
   9  -1   2  208.48   32.40
  -9  -1  -2  234.98   36.20
   9  -1   2  211.18   34.00
  -9  -1  -2  229.78   36.60
  -9   1  -2  190.18   35.20
   9   1   2  205.08   33.70
   9   1   2  232.08   36.50
  11  -1   2  269.37   41.40
 -11  -1  -2  289.77   43.10
 -11  -1  -2  253.37   41.40
  11  -1   2  241.38   38.40
  11   1   2  230.08   39.70
 -11   1  -2  251.57   42.00
  11   1   2  262.37   42.70
 -13  -1  -2  116.39   26.90
  13  -1   2  151.68   25.90
  13  -1   2  122.59   22.00
 -13  -1  -2  131.99   26.80
  13   1   2  155.88   29.20
  13   1   2  117.09   23.30
 -13   1  -2  117.39   26.20
 -15  -1  -2   64.39   18.60
 -15  -1  -2   33.50   19.00
  15  -1   2   40.30   15.50
  15  -1   2   54.59   13.00
  15   1   2   40.40   19.10
  15   1   2   48.20   14.70
  15   1   2   57.59   22.00
 -15   1  -2   55.89   18.60
 -17  -1  -2   65.59   21.20
 -17  -1  -2   95.19   20.60
 -17  -1  -2  111.79   20.40
  17  -1   2   67.29   21.90
 -17  -1  -2   98.29   17.90
  17  -1   2   87.09   19.80
 -17   1  -2   99.69   21.20
 -17   1  -2  109.89   20.80
  17   1   2  128.19   28.00
  17   1   2   95.79   17.90
 -17   1  -2  103.29   22.90
 -17   1  -2   79.89   18.90
  17   1   2  145.29   23.00
 -17   1  -2  121.99   20.60
  17   1   2   79.19   25.90
 -19  -1  -2  238.38   39.70
 -19  -1  -2  261.77   41.40
 -19  -1  -2  258.77   40.30
  19  -1   2  334.57   48.60
  19  -1   2  280.67   40.20
 -19  -1  -2  265.17   39.90
 -19  -1  -2  303.97   43.40
 -19  -1  -2  223.68   41.00
  19  -1   2  203.18   38.20
 -19   1  -2  271.47   41.60
 -19   1  -2  217.58   38.40
 -19   1  -2  275.27   42.90
  19   1   2  270.27   46.90
  19   1   2  243.18   41.10
 -19   1  -2  221.98   40.20
 -19   1  -2  229.48   39.80
  19   1   2  231.58   40.70
  21  -1   2   27.40   24.30
  21  -1   2   60.49   17.80
 -21  -1  -2   57.89   19.60
 -21  -1  -2   73.49   16.60
 -21  -1  -2   86.89   22.50
 -21  -1  -2  102.09   19.00
 -21  -1  -2   63.29   15.00
  21  -1   2   70.39   14.50
 -21   1  -2   53.19   17.40
  21   1   2   38.40   18.80
 -21   1  -2   82.89   18.70
 -21   1  -2   60.79   21.60
  21   1   2   85.89   20.80
 -21   1  -2   85.39   22.10
  21   1   2   -8.70   24.80
 -21   1  -2   56.59   17.00
  23  -1   2  109.19   21.90
 -23  -1  -2   83.69   19.00
 -23  -1  -2   89.89   21.10
 -23  -1  -2   83.19   25.50
  23  -1   2   91.09   20.60
 -23   1  -2   65.29   24.50
 -23   1  -2  106.59   25.80
  23   1   2  118.99   24.70
 -23   1  -2   87.59   18.70
 -23   1  -2   54.29   17.70
  23   1   2  196.68   29.10
  25  -1   2  181.18   35.90
 -25  -1  -2  176.48   32.40
 -25  -1  -2  160.58   37.60
 -25  -1  -2  224.38   34.70
  25   1   2  199.68   36.10
 -25   1  -2  186.18   32.30
 -25   1  -2  170.68   32.00
 -25   1  -2  207.38   37.90
 -25   1  -2  204.08   35.30
 -27  -1  -2    2.90   10.70
 -27  -1  -2   14.50   14.00
 -27  -1  -2  -30.40   21.90
  27  -1   2   17.50   22.60
 -27   1  -2   14.50   12.40
 -27   1  -2   -2.60   13.90
  27   1   2  -29.10   15.90
 -27   1  -2    3.80    9.90
 -27   1  -2    3.10   20.10
 -29  -1  -2    9.80    9.40
  29  -1   2   48.40   19.40
 -29  -1  -2   31.20   14.90
  29   1   2   15.80   11.90
 -29   1  -2   15.50   15.30
 -29   1  -2   18.00   20.90
 -29   1  -2   22.00   11.70
 -31  -1  -2   17.30   12.00
 -31  -1  -2    3.80    7.10
  31  -1   2    5.40   10.90
 -31   1  -2   -0.70   11.70
 -32  -2   2   -7.70    9.60
 -32  -2   2    3.00   10.60
  32  -2  -2    4.70   13.80
 -32   2   2   -1.10    7.50
 -32   2   2    9.60    8.90
 -32   2   2   -0.20    9.40
 -30  -2   2  113.89   18.20
 -30  -2   2   91.59   17.00
 -30  -2   2   41.90   18.10
  30  -2  -2   59.19   25.70
 -30   2   2   80.19   18.80
 -30   2   2   81.19   16.80
 -28  -2   2   35.20   16.70
 -28  -2   2   28.60   11.40
 -28  -2   2    3.50   11.90
  28  -2  -2   30.30   27.80
 -28   2   2   22.70   19.60
 -28   2   2   32.90   11.80
 -28   2   2   12.00   15.00
 -26  -2   2   33.60   17.10
 -26  -2   2   37.00   16.60
 -26  -2   2   50.39   18.00
  26  -2  -2   20.40   25.20
  26   2  -2   65.29   17.20
 -26   2   2   51.69   17.90
 -26   2   2   60.39   14.70
 -26   2   2   42.10   16.50
 -26   2   2   54.19   21.00
  24  -2  -2  116.79   28.10
 -24  -2   2  115.89   25.60
 -24  -2   2  167.18   26.70
 -24  -2   2  135.09   25.50
  24  -2  -2  122.39   28.80
 -24   2   2  116.99   30.20
  24   2  -2  163.48   28.70
 -24   2   2  132.09   25.60
 -24   2   2  165.08   26.30
 -24   2   2  165.48   28.30
 -24   2   2  140.69   28.70
 -22  -2   2   -8.50   13.90
  22  -2  -2  -15.80   10.90
 -22  -2   2   29.00   12.90
 -22  -2   2   13.70   22.70
  22  -2  -2   23.70   23.30
 -22  -2   2  -16.80   12.40
  22  -2  -2   24.90   18.30
 -22   2   2    5.90    9.20
 -22   2   2    7.00   17.70
 -22   2   2    5.70   11.40
  22   2  -2   47.20   27.40
 -22   2   2    0.00   14.80
  22   2  -2  -10.90   17.40
  22   2  -2  -23.60   26.70
  20  -2  -2   15.80    8.90
 -20  -2   2   11.60   20.10
  20  -2  -2    3.40   22.80
 -20  -2   2   20.40   10.30
 -20  -2   2   30.90   14.50
 -20  -2   2   33.00   12.60
 -20  -2   2   29.20   11.60
  20  -2  -2   19.30   13.60
 -20   2   2   -9.50   15.60
 -20   2   2   10.70   10.80
  20   2  -2    5.70   16.60
  20   2  -2   43.30   24.20
 -20   2   2   31.80   12.30
  20   2  -2   20.90   17.50
 -20   2   2   24.20   11.70
 -18  -2   2   73.69   24.40
  18  -2  -2   21.90   11.60
 -18  -2   2   11.00    9.80
  18  -2  -2   -0.10   15.10
 -18  -2   2   24.10   10.20
 -18  -2   2    6.80   11.80
 -18   2   2   15.40   10.90
 -18   2   2   29.50   11.50
  18   2  -2  -18.50   16.10
  18   2  -2   -8.90   20.80
 -18   2   2    5.70   10.10
 -18   2   2   13.20   12.80
 -16  -2   2  225.98   45.10
  16  -2  -2  240.48   40.50
  16  -2  -2  287.47   47.10
 -16   2   2  275.37   45.30
  16   2  -2  253.27   47.40
  16   2  -2  264.67   42.30
 -14  -2   2  124.79   25.50
  14  -2  -2  104.29   23.90
  14  -2  -2  102.69   18.70
  14   2  -2  164.48   27.90
  14   2  -2   99.99   20.40
 -14   2   2   72.39   18.10
 -14   2   2   81.79   20.30
  12  -2  -2   23.50    9.60
  12  -2  -2   13.10   15.20
 -12  -2   2   42.50   17.30
 -12   2   2   40.90   12.80
 -12   2   2   37.10   11.30
  12   2  -2    0.50   15.00
  12   2  -2   10.60   12.20
 -10  -2   2  348.47   51.49
  10  -2  -2  306.57   46.50
  10  -2  -2  293.27   49.70
 -10  -2   2  278.97   47.00
  10   2  -2  288.57   47.10
  10   2  -2  308.47   50.29
 -10   2   2  331.37   48.10
 -10   2   2  339.07   47.70
   8  -2  -2   61.79   11.50
  -8  -2   2   62.29   17.40
   8  -2  -2   44.10   16.30
  -8  -2   2   50.39   13.00
  -8   2   2   49.20   12.20
  -8   2   2   66.69   15.10
   8   2  -2   76.99   17.40
   8   2  -2   66.59   13.50
  -6  -2   2 3277.57  479.85
  -6  -2   2 3338.07  481.05
   6  -2  -2 3358.76  480.85
   6  -2  -2 3288.17  479.65
  -6   2   2 3270.47  479.75
  -6   2   2 3398.06  480.55
   6   2  -2 3297.27  481.15
  -4  -2   2  119.59   21.00
  -4  -2   2  120.59   17.60
   4  -2  -2  122.79   20.00
   4  -2  -2   93.79   17.40
   4   2  -2  117.49   20.30
  -4   2   2  104.29   16.50
  -4   2   2  113.79   19.40
   4   2  -2  117.69   20.90
   2  -2  -2 1162.28  175.98
  -2  -2   2 1177.48  176.58
   2  -2  -2 1206.18  176.88
  -2  -2   2 1213.28  175.78
   2   2  -2 1273.47  176.48
   2   2  -2 1235.58  176.48
  -2   2   2 1237.88  176.78
   0  -2   2  420.46   68.09
   0  -2  -2  459.15   69.39
   0  -2  -2  491.25   67.89
   0  -2  -2  450.65   68.09
   0  -2  -2  484.65   69.39
   0   2  -2  481.35   67.59
   0   2   2  474.25   69.09
  -2  -2  -2   12.20    5.80
   2  -2   2    9.90    3.90
  -2  -2  -2   -7.90    9.30
   2  -2   2   12.60    5.60
  -2  -2  -2   12.50   10.70
  -2  -2  -2    7.20    6.20
   2  -2   2    8.60    3.00
   2   2   2   12.70    9.90
  -4  -2  -2 5010.90  707.93
   4  -2   2 4575.74  707.23
  -4  -2  -2 4912.91  708.03
  -4  -2  -2 5131.89  707.53
   4  -2   2 4822.52  706.53
  -4   2  -2 4875.61  707.43
   4   2   2 4911.61  707.93
   4   2   2 4775.22  706.83
   4   2   2 5008.70  707.93
  -6  -2  -2   35.70   14.40
  -6  -2  -2   25.40   12.70
   6  -2   2   26.60    6.90
  -6  -2  -2    7.60   11.10
   6   2   2   24.40    8.20
   6   2   2   10.20   12.60
   6   2   2   23.40   12.40
  -6   2  -2   19.50   10.00
  -8  -2  -2  222.98   36.00
  -8  -2  -2  257.27   36.10
   8  -2   2  183.98   32.40
   8  -2   2  199.58   30.60
   8  -2   2  200.68   30.60
  -8  -2  -2  247.18   37.50
   8   2   2  225.08   32.90
   8   2   2  223.08   36.30
   8   2   2  258.27   36.90
  -8   2  -2  216.78   34.40
  10  -2   2  403.26   65.99
 -10  -2  -2  440.36   69.29
 -10  -2  -2  453.65   68.99
 -10  -2  -2  463.05   68.29
  10  -2   2  440.56   64.59
 -10   2  -2  518.25   68.39
  10   2   2  424.26   66.39
  10   2   2  438.36   68.69
  10   2   2  430.36   68.69
 -12  -2  -2  460.35   68.29
 -12  -2  -2  523.35   70.59
 -12  -2  -2  437.86   69.39
  12  -2   2  404.06   65.89
  12  -2   2  427.66   64.49
  12   2   2  435.46   68.79
 -12   2  -2  474.25   68.49
  12   2   2  394.66   68.69
  12   2   2  433.96   65.59
  14  -2   2  124.89   24.70
 -14  -2  -2  114.79   28.10
 -14  -2  -2  163.38   27.70
  14  -2   2  128.59   21.50
  14   2   2  105.19   28.30
  14   2   2  138.89   24.50
 -14   2  -2  119.29   26.10
  14   2   2   96.59   28.00
 -16  -2  -2   63.69   19.20
 -16  -2  -2   44.50   20.70
  16  -2   2   43.20   12.00
 -16  -2  -2   44.10   14.30
 -16  -2  -2   57.59   14.90
  16  -2   2   32.30   15.70
 -16   2  -2   35.60   18.70
 -16   2  -2   33.70   17.40
 -16   2  -2   49.10   15.70
  16   2   2   45.70   22.00
 -16   2  -2   51.49   16.40
  16   2   2   32.20   13.20
  16   2   2   72.19   22.50
  16   2   2   32.40   14.20
 -16   2  -2   25.90   12.30
 -18  -2  -2   82.29   19.10
 -18  -2  -2   83.29   22.30
 -18  -2  -2   85.49   18.80
  18  -2   2   75.99   17.30
 -18  -2  -2   67.19   18.60
  18  -2   2   97.59   23.00
  18   2   2   53.69   25.50
  18   2   2   89.19   18.30
  18   2   2   71.79   19.50
 -18   2  -2   62.49   17.10
 -18   2  -2   83.19   18.30
  18   2   2   32.80   27.60
 -18   2  -2   66.79   17.10
 -18   2  -2   57.69   20.90
 -18   2  -2   92.29   20.80
  20  -2   2   16.60   14.50
 -20  -2  -2    3.50   14.10
 -20  -2  -2   15.30   19.20
  20  -2   2   25.40   20.70
 -20  -2  -2    3.20   12.40
 -20  -2  -2   20.60   12.50
 -20   2  -2    6.70   12.10
  20   2   2   33.20   20.50
  20   2   2   36.90   16.30
 -20   2  -2   14.20   18.80
  20   2   2   65.59   29.70
 -20   2  -2   46.70   19.50
  20   2   2  -12.10   23.90
 -20   2  -2   25.70   10.40
  22  -2   2    8.60   10.10
 -22  -2  -2   29.00   20.40
 -22  -2  -2   22.60   15.30
 -22  -2  -2   18.70   12.70
  22  -2   2   20.30   16.70
 -22  -2  -2   16.70   11.00
  22   2   2    5.60   17.80
 -22   2  -2   31.30   15.10
 -22   2  -2   21.60   14.50
 -22   2  -2    7.10   13.10
 -22   2  -2    0.60   20.80
 -24  -2  -2   18.40   11.70
 -24  -2  -2   10.20   13.30
  24  -2   2   22.10   14.70
 -24  -2  -2  -14.70   21.50
  24  -2   2    3.60   14.80
 -24  -2  -2   12.40   15.70
 -24   2  -2    8.80   15.80
  24   2   2   11.40   16.70
 -24   2  -2    3.80   14.30
 -24   2  -2    3.30   19.60
 -24   2  -2    0.70   12.80
  26  -2   2   54.19   21.50
 -26  -2  -2   22.70   16.00
 -26  -2  -2   52.19   23.70
 -26  -2  -2   50.39   14.00
 -26   2  -2   15.60   13.10
 -26   2  -2    2.30   15.20
  26   2   2   28.00   14.50
 -26   2  -2   26.30   20.20
 -26   2  -2   15.20   16.20
 -28  -2  -2   29.50   14.90
  28  -2   2   34.00   22.60
 -28  -2  -2   30.10   11.60
 -28   2  -2   22.10   11.50
 -28   2  -2   19.40   13.40
  28   2   2   30.60   10.40
 -28   2  -2   15.20   14.30
  30  -2   2   -3.30   12.20
 -30  -2  -2    0.70    7.50
 -30  -2  -2    3.40   11.00
 -30   2  -2   -4.80   10.80
 -30   2  -2   39.10   11.90
 -31  -3   2   30.50   12.10
  31  -3  -2    6.90   19.40
 -31  -3   2    6.10    8.20
 -31   3   2    7.90   13.70
 -29  -3   2   37.80   16.00
  29  -3  -2    9.40   25.80
 -29  -3   2  -13.00   13.40
 -29  -3   2  -15.70   12.40
 -29   3   2    6.40   14.50
  27  -3  -2   37.60   25.00
 -27  -3   2    4.60   16.30
 -27  -3   2  -10.70   14.20
 -27  -3   2   25.00   15.60
 -27   3   2   17.80   12.60
 -27   3   2  -21.10   12.40
 -27   3   2    5.30   11.10
 -25  -3   2   32.10   14.40
  25  -3  -2   31.40   27.90
 -25  -3   2   61.29   15.10
 -25  -3   2   39.40   14.80
 -25  -3   2   45.30   14.80
  25  -3  -2   52.09   21.10
 -25   3   2   30.00   22.70
 -25   3   2   49.99   18.00
 -25   3   2   64.59   18.90
 -23  -3   2    6.20   11.20
 -23  -3   2   -0.10   14.40
  23  -3  -2   -8.10   11.70
 -23  -3   2   20.80   12.90
  23  -3  -2    4.80   15.80
 -23  -3   2   10.80   14.50
 -23   3   2   -0.80   17.70
 -23   3   2   19.50   10.70
 -23   3   2   -1.60   13.70
 -23   3   2   27.90   15.60
  23   3  -2    1.50   11.30
 -23   3   2   -2.90   14.00
 -21  -3   2   11.20   15.10
  21  -3  -2  -22.90   16.50
 -21  -3   2   -0.80   11.90
  21  -3  -2  -24.50   24.70
 -21  -3   2    4.10   12.10
 -21  -3   2   -9.60   21.80
  21  -3  -2  -27.90    8.00
 -21  -3   2    6.90   13.50
 -21   3   2   15.20   13.10
 -21   3   2   15.50   19.00
  21   3  -2   21.80   25.40
 -21   3   2  -16.00   16.80
 -21   3   2   -5.80    8.60
 -21   3   2    1.60   15.60
  21   3  -2   -1.20   14.70
  21   3  -2    0.60   26.40
 -19  -3   2   33.30   12.70
 -19  -3   2   12.90   20.10
 -19  -3   2   -5.70   13.70
  19  -3  -2    9.50   12.00
 -19  -3   2   15.70   10.50
  19  -3  -2    0.30   20.60
 -19  -3   2   16.40    9.90
  19  -3  -2  -17.50    9.20
 -19   3   2    5.70   16.40
 -19   3   2   26.30   15.10
 -19   3   2   19.80   12.90
  19   3  -2   -2.30   21.50
  19   3  -2  -15.80   28.80
  19   3  -2  -11.60   11.40
 -19   3   2    6.60    8.10
 -17  -3   2   47.60   14.80
 -17  -3   2   19.30   13.10
  17  -3  -2   48.70   17.00
 -17  -3   2    3.40   18.70
  17  -3  -2   23.50   12.80
 -17  -3   2   19.50   12.70
 -17   3   2   19.80   11.70
  17   3  -2   10.10   22.20
  17   3  -2   18.40   12.80
 -17   3   2   33.00    9.20
 -17   3   2   25.40   11.10
  17   3  -2   35.30   22.30
 -17   3   2    5.00   12.70
 -15  -3   2  370.86   64.89
  15  -3  -2  381.26   59.59
  15  -3  -2  393.26   63.09
  15   3  -2  419.86   67.09
  15   3  -2  402.96   66.49
  13  -3  -2  483.15   74.19
 -13  -3   2  487.95   76.69
  13  -3  -2  455.25   71.89
  13   3  -2  507.35   76.59
  13   3  -2  529.55   77.39
 -13   3   2  494.95   73.89
 -13   3   2  468.25   71.89
  11  -3  -2 1087.89  159.98
  11  -3  -2 1084.39  157.68
 -11  -3   2 1125.59  161.18
 -11   3   2 1073.19  158.28
  11   3  -2 1118.09  161.28
  11   3  -2 1056.69  160.88
 -11   3   2 1044.50  158.48
  -9  -3   2  670.03   95.19
  -9  -3   2  593.64   92.29
   9  -3  -2  634.24   94.09
   9  -3  -2  637.64   91.69
  -9   3   2  597.14   91.79
   9   3  -2  648.64   95.19
   9   3  -2  629.94   95.09
  -9   3   2  617.94   92.49
  -7  -3   2   38.70   10.70
   7  -3  -2   51.29    9.80
   7  -3  -2   32.20   12.90
  -7  -3   2   28.60   15.90
  -7   3   2   42.40    8.80
   7   3  -2   47.40   16.20
   7   3  -2   42.00   15.30
  -7   3   2   74.69   12.40
  -5  -3   2   95.39   17.00
   5  -3  -2  111.39   21.50
  -5  -3   2  121.59   21.40
   5  -3  -2   84.29   16.60
  -5   3   2  122.79   19.90
   5   3  -2   93.69   20.50
   5   3  -2  116.79   21.00
   3  -3  -2  252.37   37.90
  -3  -3   2  225.78   39.30
  -3  -3   2  260.97   37.90
   3  -3  -2  268.27   40.00
   3   3  -2  248.68   39.40
   3   3  -2  232.78   39.60
  -3   3   2  270.57   40.20
  -1  -3   2  185.68   27.30
  -1  -3   2  183.58   28.70
   1  -3  -2  161.68   28.40
   1  -3  -2  210.18   32.20
  -1   3   2  197.98   30.50
   1   3  -2  170.18   28.20
   1  -3   2  231.38   33.10
   1  -3   2  232.08   35.20
  -1  -3  -2  230.78   36.90
   1  -3   2  216.18   34.70
   1  -3   2  205.38   33.20
   1  -3   2  229.08   34.50
  -1  -3  -2  261.67   37.80
   1   3   2  255.47   37.80
  -3  -3  -2  218.78   32.10
   3  -3   2  177.28   27.90
   3  -3   2  156.68   28.50
  -3  -3  -2  193.08   32.50
   3  -3   2  171.68   27.60
   3   3   2  214.48   31.90
  -5  -3  -2 2664.93  397.86
  -5  -3  -2 2870.81  397.86
   5  -3   2 2729.33  395.96
   5   3   2 2869.71  397.86
   5   3   2 2577.74  396.26
  -7  -3  -2  135.49   26.30
  -7  -3  -2  123.49   24.70
   7  -3   2  110.59   18.80
  -7  -3  -2  128.79   22.20
   7   3   2  106.69   19.30
  -7   3  -2   96.19   21.00
   7   3   2  118.19   24.00
   7   3   2   84.89   23.10
   9  -3   2 1138.79  175.18
  -9  -3  -2 1233.48  177.88
   9  -3   2 1219.48  174.08
  -9  -3  -2 1190.48  178.78
  -9  -3  -2 1230.98  177.38
   9   3   2 1111.99  177.68
  -9   3  -2 1230.58  176.68
   9   3   2 1245.78  175.78
   9   3   2 1230.88  177.98
 -11  -3  -2   71.49   28.10
  11  -3   2   86.39   14.60
 -11  -3  -2  119.89   22.70
 -11  -3  -2   42.50   21.50
  11  -3   2  105.19   18.00
  11   3   2   72.49   17.20
  11   3   2  118.09   27.30
 -11   3  -2   93.69   19.40
  11   3   2   86.29   23.30
 -13  -3  -2  241.78   50.29
  13  -3   2  289.67   47.40
 -13  -3  -2  377.26   52.89
 -13  -3  -2  260.47   52.39
  13  -3   2  325.17   45.70
  13   3   2  277.17   47.90
  13   3   2  306.57   52.79
  13   3   2  333.47   53.19
 -13   3  -2  322.77   50.89
 -15  -3  -2   82.59   16.60
  15  -3   2   84.39   14.10
 -15  -3  -2   56.39   17.00
 -15  -3  -2   48.70   22.10
 -15  -3  -2   69.69   14.60
  15  -3   2   51.99   16.70
  15   3   2   78.29   26.00
 -15   3  -2   73.89   18.00
 -15   3  -2   74.99   23.10
 -15   3  -2   54.29   14.80
  15   3   2   45.30   14.80
  15   3   2   42.10   23.40
  15   3   2   39.90   16.20
 -17  -3  -2   32.00   11.30
 -17  -3  -2   24.60   13.80
 -17  -3  -2   25.60   13.00
 -17  -3  -2    5.00   17.30
  17  -3   2   32.70   14.80
 -17  -3  -2   10.40   13.20
  17  -3   2   23.00   10.40
 -17   3  -2   -1.60   13.50
  17   3   2   68.79   26.20
  17   3   2    6.20   21.60
 -17   3  -2    6.80   11.50
 -17   3  -2   10.80   16.10
  17   3   2   28.80   15.20
 -17   3  -2   20.90   15.80
 -19  -3  -2   64.29   28.00
 -19  -3  -2   47.80   15.90
  19  -3   2   83.59   17.00
 -19  -3  -2   61.19   16.90
 -19  -3  -2   77.69   18.10
 -19  -3  -2   51.69   18.20
  19   3   2   93.59   31.80
  19   3   2   22.20   26.40
 -19   3  -2   65.99   21.60
 -19   3  -2   72.69   20.60
 -19   3  -2   52.69   16.80
 -19   3  -2   43.90   20.70
  19   3   2   50.79   16.90
 -21  -3  -2   44.40   20.40
 -21  -3  -2    7.60   15.60
 -21  -3  -2   27.60   11.40
  21  -3   2   60.29   16.00
 -21  -3  -2   12.90   13.40
 -21   3  -2   36.90   11.60
 -21   3  -2   -7.20   20.20
  21   3   2    1.90   13.50
 -21   3  -2   17.00   18.80
 -23  -3  -2   33.30   21.80
  23  -3   2  -14.10    9.90
 -23  -3  -2    4.40   15.80
 -23  -3  -2  -10.80   10.90
  23  -3   2   -9.40   15.40
 -23  -3  -2   18.20   12.80
  23   3   2   38.70   14.30
 -23   3  -2   27.70   23.20
 -23   3  -2   11.30   15.90
 -23   3  -2   12.70   13.90
 -25  -3  -2   18.80   12.60
 -25  -3  -2   33.80   17.50
  25  -3   2   -7.70   15.40
 -25  -3  -2   11.70   12.10
 -25  -3  -2    6.30   15.60
  25   3   2   -5.50   10.10
 -25   3  -2    2.80   16.20
 -25   3  -2  -10.70   18.90
 -25   3  -2   12.70   14.10
 -27  -3  -2  -18.50   17.70
 -27  -3  -2   -2.70   15.90
  27  -3   2  -12.50   20.00
 -27   3  -2    0.40   10.80
 -27   3  -2    4.90   12.70
 -27   3  -2   14.20   13.20
  29  -3   2   54.09   21.40
 -29  -3  -2    7.60   12.40
 -29  -3  -2   19.90   11.20
 -29   3  -2   31.90   16.70
 -29   3  -2   24.70   12.50
  31  -3   2   -1.90    9.30
 -31  -3  -2   13.30    8.40
 -31   3  -2  -10.60   12.50
 -31   3  -2    7.90   10.30
  32  -4  -2    4.00   13.90
 -32  -4   2   16.10    8.70
 -32   4   2    9.00    8.50
 -30  -4   2   16.10   14.40
 -30  -4   2   23.50   15.90
  30  -4  -2   -3.10   16.10
 -30   4   2    0.90    9.90
 -30   4   2   -9.30   10.90
  28  -4  -2   -8.00   17.60
 -28  -4   2  -11.40   16.70
 -28  -4   2  -31.80   15.30
 -28   4   2    6.60   12.50
 -28   4   2    8.40   11.30
 -26  -4   2  110.59   25.30
 -26  -4   2  136.79   22.50
 -26  -4   2   65.59   19.50
  26  -4  -2  140.49   27.20
 -26   4   2  105.09   26.90
 -26   4   2  119.69   24.10
 -26   4   2   69.59   21.90
 -24  -4   2   23.80   10.60
 -24  -4   2    5.20   15.30
  24  -4  -2    6.20   15.90
  24  -4  -2    0.90   13.70
 -24   4   2    7.00   22.10
 -24   4   2  -22.40   19.40
 -24   4   2   -0.20   11.50
 -24   4   2   25.30   18.20
 -22  -4   2   60.39   21.30
 -22  -4   2  102.09   18.70
  22  -4  -2  100.29   23.80
 -22  -4   2   93.59   19.10
  22  -4  -2   40.50   16.40
 -22   4   2  102.89   19.10
 -22   4   2   97.29   22.00
 -22   4   2   99.99   26.80
 -22   4   2   82.89   23.10
 -20  -4   2   -6.50   21.20
  20  -4  -2   14.10   17.10
 -20  -4   2    6.30   13.60
  20  -4  -2  -12.50    8.00
 -20  -4   2   -2.00   10.50
  20  -4  -2   16.00   19.20
 -20  -4   2   32.30   10.40
  20   4  -2   68.69   32.00
 -20   4   2   30.70   16.90
 -20   4   2    7.30   19.10
 -20   4   2    4.40   18.20
  20   4  -2  -25.50   21.70
 -20   4   2   14.10   11.50
 -20   4   2   12.10   10.30
 -18  -4   2  121.19   23.80
 -18  -4   2   93.19   21.90
 -18  -4   2  107.49   22.10
  18  -4  -2   96.79   25.90
 -18  -4   2   65.19   27.70
  18  -4  -2  117.49   23.40
  18   4  -2   40.20   30.40
  18   4  -2  116.39   31.70
 -18   4   2  100.49   21.90
 -18   4   2  139.99   20.90
 -18   4   2   86.69   21.50
 -18   4   2  121.89   20.20
 -18   4   2  107.59   22.80
 -16  -4   2   22.70   14.10
 -16  -4   2   -1.10   11.30
  16  -4  -2   12.10   11.60
 -16  -4   2   -2.20   11.40
 -16  -4   2  -20.60   17.90
  16  -4  -2   25.50   17.20
 -16   4   2    2.20   10.30
  16   4  -2   17.50   20.10
 -16   4   2  -17.70   10.20
 -16   4   2    6.90   12.40
 -16   4   2  -18.70   10.60
  16   4  -2  -12.90   20.90
  14  -4  -2  151.68   24.40
 -14  -4   2  144.59   32.20
  14  -4  -2  140.19   29.60
  14   4  -2  149.39   33.70
  14   4  -2  102.59   31.30
  12  -4  -2    1.40    8.20
  12  -4  -2   17.50   14.60
 -12  -4   2  -14.50   18.20
  12   4  -2   12.70   18.20
  12   4  -2   39.50   21.40
 -10  -4   2  502.55   73.79
  10  -4  -2  461.95   71.89
  10  -4  -2  487.55   69.09
 -10  -4   2  431.06   69.49
 -10   4   2  450.85   68.69
  10   4  -2  469.95   73.39
  10   4  -2  457.85   73.79
   8  -4  -2  467.55   71.69
  -8  -4   2  463.85   75.39
  -8  -4   2  483.05   72.59
   8  -4  -2  503.85   73.79
  -8   4   2  498.05   72.39
   8   4  -2  492.45   75.49
   8   4  -2  472.55   75.29
   6  -4  -2  144.19   21.50
  -6  -4   2  119.99   22.50
   6  -4  -2  123.19   26.10
  -6  -4   2  114.89   26.20
  -6   4   2  133.09   23.50
   6   4  -2  116.29   25.70
   6   4  -2  151.58   28.10
  -4  -4   2  403.76   61.89
   4  -4  -2  385.46   59.49
  -4  -4   2  405.96   59.59
   4  -4  -2  383.66   61.29
  -4   4   2  403.86   61.09
   4   4  -2  420.76   62.49
   2  -4  -2  263.97   43.10
   2  -4  -2  288.07   46.40
  -2  -4   2  303.57   42.80
  -2  -4   2  280.47   44.80
  -2   4   2  284.87   46.00
   2   4  -2  281.57   44.40
   0  -4   2  119.79   21.40
   0  -4   2   93.49   20.00
   0  -4  -2  113.89   21.80
   0  -4   2  116.79   17.50
   0  -4  -2  100.09   24.70
   0   4  -2  101.69   17.70
   0   4   2  103.09   21.90
  -2  -4  -2 1537.85  202.18
   2  -4   2 1444.76  200.48
   2  -4   2 1432.56  199.18
   2  -4   2 1149.78  199.08
   2  -4   2 1340.67  200.28
  -2  -4  -2 1407.46  201.98
   2   4   2 1440.26  201.78
   4  -4   2  660.73   95.49
  -4  -4  -2  675.53   99.69
   4  -4   2  671.53   96.79
  -4  -4  -2  695.13   99.99
   4  -4   2  610.64   95.59
   4   4   2  726.63   99.69
   6  -4   2  231.88   35.40
   6  -4   2  247.58   37.20
  -6  -4  -2  280.67   43.20
   6  -4   2  236.08   35.30
  -6  -4  -2  240.98   43.00
   6   4   2  295.37   43.30
   8  -4   2  161.48   27.50
  -8  -4  -2  182.68   33.60
  -8  -4  -2  187.78   35.30
  -8  -4  -2  142.89   29.90
   8   4   2  193.98   33.60
  10  -4   2  197.18   33.30
 -10  -4  -2  190.08   41.40
  10  -4   2  215.98   31.60
 -10  -4  -2  195.78   39.50
 -10  -4  -2  248.28   38.50
  10   4   2  190.38   39.00
  10   4   2  231.88   40.50
  12  -4   2  201.88   31.80
 -12  -4  -2  201.78   39.10
 -12  -4  -2  211.08   38.30
  12  -4   2  212.08   34.00
 -12  -4  -2  210.08   42.00
  12   4   2  181.98   39.80
  12   4   2  220.98   40.60
 -14  -4  -2   15.90   24.60
 -14  -4  -2   30.60   20.70
 -14  -4  -2   43.30   14.20
 -14  -4  -2   41.50   14.10
  14  -4   2   47.30   11.30
  14   4   2   22.20   21.60
  14   4   2   38.70   11.80
 -14   4  -2   56.89   13.60
  14   4   2   54.19   23.20
 -14   4  -2   48.90   16.60
 -16  -4  -2    2.50   18.20
 -16  -4  -2    2.90   11.70
 -16  -4  -2    7.70   12.50
  16  -4   2    4.00    8.40
 -16   4  -2   15.10   11.30
  16   4   2   -2.50   11.80
  16   4   2   13.50   22.10
 -16   4  -2  -11.50   13.30
 -16   4  -2   13.60   11.10
 -16   4  -2   25.80   15.10
  16   4   2   26.30   22.90
 -18  -4  -2   -2.40   20.80
  18  -4   2   -8.90   10.70
 -18  -4  -2   10.20   10.00
 -18  -4  -2   -5.70   12.50
 -18  -4  -2   -2.60   16.30
 -18   4  -2   -5.20   15.60
  18   4   2   28.00   25.70
 -18   4  -2   27.70   13.70
  18   4   2   -2.90   25.00
  18   4   2   14.60   10.50
 -18   4  -2   10.20   12.20
 -18   4  -2  -10.10   16.90
 -20  -4  -2   73.69   20.20
  20  -4   2   91.19   18.60
 -20  -4  -2  111.49   20.30
 -20  -4  -2   52.79   18.80
 -20   4  -2   67.89   20.10
 -20   4  -2   70.99   23.10
 -20   4  -2   75.79   19.80
  20   4   2   51.99   15.60
 -20   4  -2   77.59   18.90
 -22  -4  -2   33.10   18.20
  22  -4   2   55.69   18.00
 -22  -4  -2   52.99   14.00
 -22  -4  -2   52.39   17.60
  22   4   2   35.70   12.50
 -22   4  -2   72.19   21.20
 -22   4  -2   54.49   19.20
 -22   4  -2    7.50   18.40
 -24  -4  -2    8.60   17.50
 -24  -4  -2   29.30   14.80
 -24  -4  -2   14.60   13.00
  24  -4   2   -2.80   11.70
 -24   4  -2   18.70   17.90
 -24   4  -2   23.00   15.20
 -24   4  -2   13.10   18.80
 -26  -4  -2   43.40   21.80
  26  -4   2  115.09   22.10
 -26  -4  -2   92.39   17.90
 -26  -4  -2  120.69   21.10
 -26   4  -2   66.09   23.10
 -26   4  -2   75.39   20.80
  28  -4   2   16.90   19.50
 -28  -4  -2    2.70   15.40
 -28  -4  -2   -2.00    9.50
 -28  -4  -2    8.90   14.90
 -28   4  -2   -8.60    9.90
 -28   4  -2   -0.60   11.30
 -30  -4  -2    3.10   10.10
  30  -4   2   15.20   11.90
 -30   4  -2   -2.40    9.10
 -31  -5   2    9.80   12.00
  31  -5  -2    4.90   16.90
 -31   5   2   -3.10    8.70
  29  -5  -2   15.40   23.50
 -29  -5   2   24.30   15.90
 -29  -5   2    0.30    6.60
  27  -5  -2   36.20   23.70
 -27  -5   2   31.00   17.50
 -27  -5   2   16.50   11.00
 -27  -5   2   16.80   12.40
 -27   5   2   -6.00   11.30
 -25  -5   2    1.80   16.80
  25  -5  -2   -3.10   17.30
 -25  -5   2   20.70   13.10
 -25  -5   2  -15.00   11.90
 -25   5   2    4.80   16.70
  25   5  -2   -6.60   14.80
 -25   5   2   31.20   20.10
 -25   5   2   19.20   14.00
 -23  -5   2   28.50   13.20
 -23  -5   2   38.40   14.60
  23  -5  -2    3.00   11.60
  23  -5  -2   51.89   20.30
 -23   5   2   -4.00   22.10
  23   5  -2   28.70   17.30
 -23   5   2   -3.00   20.10
 -23   5   2   40.90   16.80
  21  -5  -2   41.80   19.00
 -21  -5   2   31.30   14.30
  21  -5  -2    7.60    8.90
 -21  -5   2    9.00   15.20
 -21   5   2   23.60   20.00
  21   5  -2   26.90   13.00
 -21   5   2   18.90   15.90
 -21   5   2    1.80   21.30
 -19  -5   2    9.70   25.90
 -19  -5   2   75.59   22.30
 -19  -5   2   79.29   20.50
  19  -5  -2   92.89   17.50
  19  -5  -2   78.29   28.90
  19  -5  -2  115.99   23.10
 -19  -5   2   92.69   21.10
 -19  -5   2   62.89   38.00
 -19   5   2   96.39   23.70
  19   5  -2    5.50   33.00
 -19   5   2  118.99   19.80
 -19   5   2   97.49   25.00
 -19   5   2  136.79   22.00
  19   5  -2   37.80   29.60
 -17  -5   2  184.18   33.00
 -17  -5   2  184.18   39.10
 -17  -5   2  194.48   34.50
 -17  -5   2  188.88   45.50
  17  -5  -2  222.48   33.90
  17  -5  -2  189.18   38.00
 -17  -5   2  191.88   31.60
  17   5  -2  142.09   42.80
  17   5  -2  227.38   43.80
 -17   5   2  154.68   34.70
 -17   5   2  216.68   32.40
 -17   5   2  194.88   34.90
  15  -5  -2  141.29   24.40
 -15  -5   2  157.28   25.20
 -15  -5   2  124.79   24.90
  15  -5  -2  127.19   29.10
 -15  -5   2  105.99   22.70
 -15  -5   2  113.79   32.90
 -15  -5   2  124.09   24.60
  15   5  -2  175.58   37.70
 -15   5   2  112.39   26.70
 -15   5   2  177.08   28.20
 -15   5   2  126.99   23.50
  15   5  -2  158.78   35.10
 -15   5   2  140.99   23.40
  13  -5  -2   48.20   17.20
 -13  -5   2   85.29   25.60
 -13  -5   2   60.19   15.70
  13  -5  -2   42.80   13.40
  13   5  -2   62.69   23.90
 -13   5   2   64.49   20.50
 -13   5   2   55.99   18.10
  13   5  -2   81.79   25.30
 -13   5   2   55.19   12.80
  11  -5  -2   49.10   12.30
  11  -5  -2   52.39   18.40
 -11  -5   2   67.49   22.90
  11   5  -2   27.90   20.90
  11   5  -2   70.49   22.60
  -9  -5   2   33.60   19.30
  -9  -5   2   29.10   13.60
   9  -5  -2   14.00    8.90
   9  -5  -2    7.20   14.80
   9   5  -2   24.10   17.00
   9   5  -2   28.90   22.20
  -7  -5   2  -10.40   11.90
   7  -5  -2    7.60    8.40
  -7  -5   2   30.40   16.60
   7  -5  -2    8.60   16.40
  -7   5   2    5.60    8.00
   7   5  -2    4.20   16.00
  -5  -5   2   93.99   19.70
  -5  -5   2  139.39   25.30
   5  -5  -2  101.69   18.60
   5  -5  -2  118.49   23.60
   5   5  -2   79.69   22.00
  -5   5   2  113.29   20.90
   3  -5  -2   56.99   13.50
  -3  -5   2   81.79   18.90
  -3  -5   2   60.99   13.60
  -3  -5   2   56.69   17.40
   3  -5  -2   90.89   21.30
  -3   5   2   57.59   17.20
   3   5  -2   39.40   14.70
   1  -5  -2   60.19   18.60
  -1  -5   2   58.49   13.60
  -1  -5   2   67.29   16.40
   1  -5  -2   64.29   14.20
  -1  -5   2   62.99   19.50
   1   5  -2   54.29   13.40
  -1   5   2   69.99   17.40
   1  -5   2  370.46   56.39
   1  -5   2  351.16   53.59
   1  -5   2  358.16   56.19
  -1  -5  -2  371.36   55.49
  -1  -5  -2  361.16   57.79
  -1  -5  -2  355.06   58.49
   1   5   2  368.76   57.99
  -3  -5  -2    4.00   14.80
   3  -5   2   13.50    7.20
  -3  -5  -2   -3.00   16.20
   3  -5   2   11.20   10.90
   3   5   2    2.20   14.20
  -5  -5  -2  158.48   33.60
   5  -5   2  169.88   28.50
   5  -5   2  154.68   25.10
  -5  -5  -2  174.48   32.80
   5   5   2  184.08   32.80
  -7  -5  -2   47.30   24.80
   7  -5   2    1.40    8.90
  -7  -5  -2   19.50   12.80
  -7  -5  -2    5.30   12.90
   7   5   2   40.30   18.10
   9  -5   2  425.66   65.29
  -9  -5  -2  509.75   70.29
   9  -5   2  437.16   63.59
  -9  -5  -2  422.06   72.19
  -9  -5  -2  370.86   69.99
   9   5   2  450.75   70.79
 -11  -5  -2   -8.30   10.60
  11  -5   2    7.80    6.10
 -11  -5  -2  -13.80   21.60
 -11  -5  -2   18.20   19.60
 -11  -5  -2  -16.90   16.10
  11   5   2   40.20   20.00
  13  -5   2   28.60    8.70
 -13  -5  -2   13.60   12.40
 -13  -5  -2   28.10   11.90
 -13  -5  -2   20.20    9.80
 -13  -5  -2   -6.40   18.80
 -13  -5  -2   -4.60   23.00
 -13   5  -2   31.10   10.80
 -13   5  -2   11.70   14.80
  13   5   2   32.00   13.60
  13   5   2   20.20   20.30
 -13   5  -2   21.40   10.10
 -15  -5  -2  219.88   30.70
  15  -5   2  201.68   28.40
 -15  -5  -2  225.18   30.60
 -15  -5  -2  185.68   29.40
 -15  -5  -2  163.68   36.80
 -15  -5  -2  192.18   48.20
  15   5   2  140.09   30.40
  15   5   2   80.29   35.40
 -15   5  -2  132.19   31.00
 -15   5  -2  141.49   31.80
 -17  -5  -2   98.29   25.80
 -17  -5  -2  165.78   26.40
 -17  -5  -2   75.19   31.80
  17  -5   2  171.78   25.20
 -17   5  -2  157.18   27.70
  17   5   2   96.39   35.00
 -17   5  -2  134.19   30.10
  17   5   2  153.88   28.40
 -19  -5  -2   29.50   11.70
 -19  -5  -2  -14.30   12.80
  19  -5   2   30.10   12.90
 -19   5  -2    1.70   19.50
 -19   5  -2   28.50   14.00
 -19   5  -2  -19.50    9.90
 -21  -5  -2   27.80   17.10
 -21  -5  -2   64.89   20.30
  21  -5   2   99.39   17.60
 -21   5  -2  101.59   21.50
 -21   5  -2   39.20   19.90
 -23  -5  -2  -12.90   16.50
 -23  -5  -2   -2.60    8.30
 -23   5  -2   -8.20   10.90
 -23   5  -2  -12.50   22.10
 -25  -5  -2   14.50    9.20
  25  -5   2   35.90   14.30
 -25  -5  -2   -0.20   16.90
 -25   5  -2   29.40   15.10
 -27  -5  -2    5.40    7.40
 -27  -5  -2   12.00   11.30
  27  -5   2   17.70   17.70
 -27   5  -2   -3.70   12.20
  29  -5   2   85.59   19.70
 -29  -5  -2   70.29   14.10
 -29   5  -2   31.80   14.00
 -30  -6   2   -2.10    7.60
  30  -6  -2   -1.80   12.30
 -30   6   2   -0.40    8.20
  28  -6  -2   63.19   25.30
  26  -6  -2    5.60   20.90
  26   6  -2   11.00   10.50
 -24  -6   2   43.00   13.80
  24  -6  -2   42.00   16.20
 -24   6   2   -5.20   21.30
 -24   6   2   26.70   15.70
  24   6  -2   36.30   13.50
 -22  -6   2   62.69   13.90
  22  -6  -2   46.50   13.00
 -22  -6   2   37.60   18.40
 -22   6   2   38.00   22.20
  22   6  -2   10.10   17.40
 -22   6   2   56.79   18.10
  20  -6  -2   12.80    8.60
 -20  -6   2   30.70   14.30
  20  -6  -2   -3.20   17.30
 -20  -6   2   10.80   14.90
  20   6  -2   25.60   12.60
 -20   6   2   16.40   13.00
 -20   6   2    3.10   13.80
  18  -6  -2   19.80   15.70
 -18  -6   2    0.30   13.30
 -18  -6   2   11.20    9.60
 -18   6   2  -13.80   17.30
 -18   6   2   17.80   15.20
  18   6  -2    7.80   11.00
 -18   6   2   -4.60   11.40
 -16  -6   2   41.20   14.40
 -16  -6   2   29.20   25.40
  16  -6  -2   15.90   21.10
 -16  -6   2   33.80   12.40
  16  -6  -2   42.70   15.70
 -16  -6   2   38.70   31.00
 -16  -6   2   68.59   15.70
  16   6  -2   31.30   16.20
 -16   6   2   46.40   18.40
  16   6  -2    6.30   23.60
 -16   6   2   28.90   15.10
 -16   6   2   45.20   17.10
 -14  -6   2    8.00    7.70
 -14  -6   2   21.10   12.60
 -14  -6   2  -23.70   20.80
 -14  -6   2    3.60    9.60
 -14  -6   2    5.90   11.50
  14  -6  -2  -25.00   12.70
 -14  -6   2   38.40   26.50
  14  -6  -2    9.60   11.40
 -14   6   2   -1.30   12.60
 -14   6   2   10.00   11.00
  14   6  -2   10.90   10.10
  14   6  -2   39.60   24.10
 -14   6   2   -8.60   12.10
 -12  -6   2   -1.30    9.30
 -12  -6   2   20.60   12.20
  12  -6  -2    8.90   16.90
  12  -6  -2   26.30   11.10
 -12  -6   2    1.90   23.10
 -12  -6   2   -6.90   21.60
 -12   6   2   13.40   13.50
 -12   6   2    7.10   11.70
  12   6  -2    7.80    9.30
  12   6  -2   23.20   22.60
 -12   6   2   10.40   12.20
 -12   6   2   10.80   13.80
 -10  -6   2   45.20   24.00
 -10  -6   2   55.89   18.50
 -10  -6   2   52.89   11.70
  10  -6  -2   50.09   13.50
 -10  -6   2   28.60   24.90
 -10  -6   2   75.59   16.30
  10  -6  -2   31.30   19.10
  10   6  -2   66.59   15.60
 -10   6   2   51.49   14.30
  10   6  -2   83.89   25.40
  -8  -6   2   32.60   21.80
   8  -6  -2   57.79   17.80
   8  -6  -2   53.69   13.70
  -8  -6   2   73.69   25.10
  -8  -6   2   59.89   15.40
   8   6  -2   57.89   22.00
  -6  -6   2  124.89   20.90
  -6  -6   2   93.09   25.90
   6  -6  -2   74.69   26.10
   6  -6  -2   77.69   18.20
  -6  -6   2  132.79   27.50
   6   6  -2   95.09   26.50
  -4  -6   2   50.39   12.70
   4  -6  -2   85.39   20.60
  -4  -6   2   47.10   19.00
   4  -6  -2   31.20   12.80
  -4  -6   2   24.80   19.00
   4   6  -2   62.69   18.30
  -4   6   2   54.49   15.10
  -2  -6   2   57.39   19.00
  -2  -6   2   67.09   15.10
  -2  -6   2  107.29   24.70
   2  -6  -2   61.19   24.10
   2  -6  -2   80.79   16.00
   2   6  -2   39.60   16.20
  -2   6   2   77.89   19.00
   0  -6   2   66.09   20.50
   0  -6   2   42.30   11.70
   0  -6  -2   50.09   13.00
   0  -6  -2   49.50   19.30
   0   6   2   28.20   16.20
   2  -6   2  166.48   25.90
  -2  -6  -2  147.99   33.30
   2  -6   2  174.08   30.90
  -2  -6  -2  145.59   26.80
   2   6   2  149.09   31.00
  -4  -6  -2   26.60   13.90
   4  -6   2    6.80    7.80
   4  -6   2   13.30   13.20
  -4  -6  -2   10.80   17.60
  -4  -6  -2   -0.50   18.60
   4   6   2    9.10   16.50
   6  -6   2  478.75   64.79
  -6  -6  -2  487.05   72.09
  -6  -6  -2  320.17   64.79
  -6  -6  -2  338.87   67.49
   6   6   2  496.75   69.09
  -8  -6  -2   14.30   15.20
   8  -6   2   22.00   11.90
  -8  -6  -2   39.40   10.70
  -8  -6  -2    2.50   25.60
  -8  -6  -2   25.70   17.30
   8  -6   2   13.70    8.90
   8   6   2   20.10   20.40
 -10  -6  -2    7.20   21.10
 -10  -6  -2    5.40    6.90
  10  -6   2   -6.20    7.00
 -10  -6  -2   12.90   11.00
 -10  -6  -2  -21.50   22.40
  10   6   2    8.80   12.50
  10   6   2  -16.30   17.90
 -10   6  -2   17.50   11.70
 -12  -6  -2   10.80   23.70
 -12  -6  -2   14.20    8.90
 -12  -6  -2    2.60    9.10
  12  -6   2    8.50    8.20
 -12  -6  -2   -7.50   19.70
 -12   6  -2    1.50   11.90
  12   6   2   -8.80   19.60
 -12   6  -2   -7.20    9.20
 -12   6  -2   -6.30   12.00
 -14  -6  -2   27.00   13.60
 -14  -6  -2   44.70   29.60
  14  -6   2   46.20   12.70
 -14  -6  -2   27.20   23.60
 -14  -6  -2   54.29   16.10
 -14  -6  -2   46.40   20.10
 -14   6  -2   76.69   16.20
  14   6   2   94.89   18.80
 -14   6  -2   72.69   14.90
 -14   6  -2   63.29   18.50
  14   6   2   44.50   24.30
 -16  -6  -2   47.20   16.20
 -16  -6  -2   27.10   15.40
 -16  -6  -2   41.00   13.00
  16  -6   2   41.20   14.20
 -16   6  -2   39.00   17.20
 -16   6  -2   75.19   20.40
  16   6   2   33.90   16.70
 -18  -6  -2  108.29   22.50
 -18  -6  -2   71.39   21.50
 -18  -6  -2   63.59   19.60
  18  -6   2  103.89   18.80
  18   6   2   50.89   21.60
 -18   6  -2   77.89   20.80
 -18   6  -2  105.99   23.80
 -20  -6  -2   15.00   13.90
 -20  -6  -2   24.00   16.90
 -20   6  -2  -11.00   19.70
  20   6   2    8.10   15.60
 -22  -6  -2   27.80   10.90
 -22  -6  -2    4.90   16.50
 -22   6  -2   23.90   16.30
  24  -6   2   -2.00   10.50
 -24  -6  -2    8.90   15.70
 -24  -6  -2   15.40   11.80
 -24   6  -2    4.40   14.90
  26  -6   2   68.89   13.10
 -26  -6  -2   12.60   11.90
 -26  -6  -2   40.40   12.30
 -26   6  -2   22.60   20.50
 -28  -6  -2  -12.30    7.60
 -28  -6  -2   12.40    6.50
  28  -6   2  -16.10   15.90
 -28   6  -2    9.00   10.60
 -27  -7   2    3.50   12.00
  27  -7  -2   26.40   21.90
 -27  -7   2    5.70    6.50
  27   7  -2    1.40    8.60
  25  -7  -2   19.90   14.10
 -25  -7   2   13.80   14.80
 -25   7   2   15.40   18.50
  25   7  -2   37.10   12.40
  23  -7  -2   -8.70   12.20
 -23  -7   2    8.00   10.80
  23   7  -2   -1.30   10.70
 -23   7   2   10.20   18.40
 -23   7   2   38.60   18.70
 -21  -7   2   40.60   13.50
  21  -7  -2   54.19   12.00
 -21  -7   2   34.40   15.50
 -21   7   2   62.99   17.70
 -21   7   2    3.40   18.90
  21   7  -2   15.10   17.00
  19  -7  -2   29.50   16.70
 -19  -7   2   -4.90   14.60
 -19  -7   2   13.00   11.40
 -19  -7   2  -12.40   12.50
 -19   7   2    0.10   16.60
  19   7  -2    7.70   16.50
 -19   7   2   14.30   16.80
 -19   7   2    4.60   12.00
  17  -7  -2    6.50   10.00
 -17  -7   2   28.20   11.90
 -17  -7   2   16.70   12.00
  17  -7  -2   32.50   16.70
 -17   7   2   25.00   15.90
 -17   7   2   29.40   16.90
  17   7  -2   24.00   12.30
 -17   7   2   29.40   16.90
 -15  -7   2    6.60   11.20
 -15  -7   2   15.10   10.30
  15  -7  -2    4.30   14.40
 -15   7   2   19.20   14.50
 -15   7   2  -27.80   14.30
  15   7  -2   32.70   15.60
 -15   7   2   11.50   15.10
  13  -7  -2    6.30   17.80
 -13  -7   2   13.60   28.50
 -13  -7   2   25.80   12.30
  13  -7  -2   35.80   14.60
 -13  -7   2   30.30   11.00
 -13  -7   2   26.20   11.30
 -13  -7   2   48.70   31.20
  13   7  -2   28.20   14.80
 -13   7   2   13.60   13.90
  13   7  -2   18.20   24.80
 -13   7   2   38.60   11.90
 -13   7   2   15.40   17.00
 -11  -7   2   30.20   26.10
 -11  -7   2   -9.10    8.40
  11  -7  -2   11.10   12.30
 -11  -7   2    9.90    8.30
  11  -7  -2   25.60   19.60
 -11  -7   2   29.80   26.60
  11   7  -2   28.70   24.60
  11   7  -2   16.00    9.50
 -11   7   2    1.10    8.50
  -9  -7   2   28.20   12.60
  -9  -7   2   18.60   25.30
  -9  -7   2   40.60   25.20
  -9  -7   2   25.00   14.90
   9  -7  -2   35.00   17.40
  -9  -7   2   22.00    8.60
   9  -7  -2   21.30   12.50
  -9   7   2   20.20   10.00
   9   7  -2   38.60   21.30
   9   7  -2   19.20   12.80
  -9   7   2    4.30    9.10
  -7  -7   2   14.00   27.60
  -7  -7   2   25.90   12.50
  -7  -7   2   58.99   18.10
   7  -7  -2   42.40   13.80
   7  -7  -2   43.90   20.70
  -7  -7   2   35.50    9.60
  -7  -7   2  -11.50   22.10
  -7   7   2   32.40   12.30
  -7   7   2   27.00   11.30
   7   7  -2   21.30   12.00
   7   7  -2   33.30   13.00
   7   7  -2   41.00   21.70
  -5  -7   2   -3.10   19.90
  -5  -7   2    6.10    6.60
   5  -7  -2   -1.00   12.20
  -5  -7   2   15.20   12.30
   5  -7  -2    5.60   22.40
  -5  -7   2   -2.10   20.50
  -5  -7   2  -12.20   14.60
  -5   7   2    7.60   10.50
   5   7  -2   16.70   11.50
   5   7  -2    7.10    9.90
   3  -7  -2   33.10   20.90
   3  -7  -2   20.20   12.90
  -3  -7   2  -27.50   16.70
  -3  -7   2    5.70   10.20
   3   7  -2   18.60    9.90
   1  -7  -2   11.30   19.30
  -1  -7   2    5.60   11.10
  -1  -7   2    5.80   17.50
   1  -7  -2    0.00   13.50
   1   7  -2    4.50   10.70
  -1   7   2    5.00   12.80
   1  -7   2   13.60   18.90
   1  -7   2   42.00   11.20
  -1  -7  -2    1.70    6.80
  -1  -7  -2   13.60   14.30
  -1  -7  -2    4.10    7.80
  -1  -7  -2    3.30   19.80
   1   7   2    4.70   11.40
   1   7   2    6.20   18.10
  -3  -7  -2   88.79   15.30
  -3  -7  -2   83.29   16.60
  -3  -7  -2   73.39   18.40
   3  -7   2   78.59   23.50
  -3  -7  -2   66.39   30.40
   3   7   2   58.79   23.10
   3   7   2   74.19   17.80
  -5  -7  -2   22.10   22.60
  -5  -7  -2   13.20    8.20
  -5  -7  -2   19.90   14.00
  -5  -7  -2   -4.30    9.40
  -5  -7  -2   10.20   12.90
   5  -7   2   41.20   18.10
   5   7   2   -8.00   22.70
   5   7   2   11.60   12.00
  -7  -7  -2   26.20   11.40
  -7  -7  -2   22.00    9.20
   7  -7   2   33.00    9.30
  -7  -7  -2    5.70   21.20
  -7  -7  -2    9.40   10.20
  -7  -7  -2   24.50   28.50
   7   7   2   11.00    9.60
   7   7   2   62.09   22.80
  -7   7  -2   17.90   12.40
  -9  -7  -2   62.29   27.00
  -9  -7  -2   76.09   16.00
  -9  -7  -2   89.99   16.20
   9  -7   2   77.09   15.20
  -9  -7  -2   51.29   30.40
  -9  -7  -2   90.89   17.90
  -9   7  -2   58.09   17.60
   9   7   2   57.49   26.00
   9   7   2   71.79   19.00
 -11  -7  -2   27.60   11.40
 -11  -7  -2   30.80   29.00
 -11  -7  -2    3.60   22.90
 -11  -7  -2   17.90   12.70
  11  -7   2   12.70   10.40
  11   7   2   13.70   23.20
  11   7   2   17.90   14.50
 -11   7  -2   20.20   10.50
 -13  -7  -2   49.60   15.40
 -13  -7  -2   58.89   34.50
  13  -7   2   34.80   14.40
 -13  -7  -2   55.59   29.20
 -13  -7  -2   68.29   17.60
  13   7   2   67.49   16.10
 -13   7  -2   48.80   17.70
 -13   7  -2  104.89   21.40
  13   7   2   20.10   25.90
 -15  -7  -2   27.10   13.20
 -15  -7  -2   10.30   13.10
  15  -7   2  -10.10    9.80
  15   7   2   16.70   12.20
 -15   7  -2   27.20   15.80
 -17  -7  -2   10.20   11.90
 -17  -7  -2   12.30   13.70
  17  -7   2   27.10   12.20
 -17   7  -2    6.80   15.90
  17   7   2    5.00   16.70
 -19  -7  -2   -5.90    8.00
 -19  -7  -2   12.00   10.40
 -19   7  -2    5.60   12.30
  19   7   2   15.70   12.40
 -21  -7  -2   -1.50   11.50
 -21  -7  -2   11.10   15.50
 -21   7  -2    7.10   17.90
  21   7   2    4.90   15.50
 -23  -7  -2    4.20   10.00
  23  -7   2  -29.70    9.30
 -23  -7  -2   -3.20    7.70
  23   7   2    3.20   10.20
 -23   7  -2   -5.60   12.30
 -25  -7  -2    8.10    9.80
  25  -7   2   -2.50   13.30
 -25  -7  -2    7.10    6.90
 -25   7  -2   -8.60   16.20
 -27  -7  -2    2.10    6.10
  27  -7   2   -6.30   10.50
 -27   7  -2   -0.70    9.90
  26  -8  -2   12.90   20.20
  26   8  -2    4.80    8.60
  24  -8  -2   -9.00   17.70
  24   8  -2    9.50   10.00
  22  -8  -2    4.30   12.20
 -22   8   2   -5.20   10.10
  22   8  -2   -3.90   14.50
  20  -8  -2   34.00   11.00
  20   8  -2   29.50   17.60
 -20   8   2   33.00   18.40
 -20   8   2   30.70   16.50
 -18  -8   2   18.60   13.80
 -18   8   2    1.50   15.30
  18   8  -2  -18.80   15.00
 -18   8   2   10.20   17.10
  16  -8  -2   92.79   18.20
 -16  -8   2   80.49   20.90
  16  -8  -2   84.29   21.00
  16   8  -2   66.99   22.40
 -16   8   2  154.48   21.80
  14  -8  -2   -2.40    8.80
 -14  -8   2    7.50    8.20
 -14  -8   2    2.60   13.70
  14  -8  -2   15.40   15.80
  14   8  -2   11.50   15.40
 -14   8   2   16.70   16.10
 -12  -8   2  177.48   27.50
  12  -8  -2  166.08   29.30
 -12  -8   2  157.18   25.50
  12  -8  -2  151.08   25.10
 -12  -8   2  123.99   27.00
  12   8  -2  127.49   28.40
 -12   8   2  137.89   28.50
 -10  -8   2  169.78   30.30
  10  -8  -2  114.49   36.20
 -10  -8   2  191.48   32.20
  10  -8  -2  223.18   30.00
  10  -8  -2  195.38   33.30
 -10  -8   2  126.69   41.10
 -10  -8   2  157.18   45.50
  10   8  -2  164.98   32.60
 -10   8   2  208.48   31.80
   8  -8  -2  143.09   21.10
  -8  -8   2  142.99   22.80
  -8  -8   2  130.59   21.20
   8  -8  -2   52.79   27.70
  -8  -8   2  124.69   36.50
   8  -8  -2  119.39   24.80
  -8  -8   2  145.59   35.50
  -8   8   2  106.19   23.20
  -8   8   2  101.19   21.00
   8   8  -2   93.79   23.40
  -6  -8   2  178.78   26.50
   6  -8  -2  145.29   27.80
   6  -8  -2   78.79   33.40
   6  -8  -2  118.49   23.60
  -6  -8   2   87.49   33.30
  -6  -8   2  187.18   28.60
  -6  -8   2  145.79   24.20
  -6   8   2  144.39   24.70
   6   8  -2  125.09   26.10
  -6   8   2  182.48   25.90
   4  -8  -2  -20.80   23.10
  -4  -8   2   78.99   18.30
  -4  -8   2   64.09   13.20
  -4  -8   2   91.19   27.70
   4  -8  -2   57.99   13.30
   4  -8  -2   65.69   17.30
  -4   8   2   66.29   16.10
  -4   8   2   68.79   16.00
   4   8  -2   52.69   13.90
   4   8  -2  117.59   19.90
   2  -8  -2   76.89   15.80
   2  -8  -2   46.10   17.50
   2  -8  -2   96.69   15.10
   2  -8  -2   77.89   32.50
  -2  -8   2   68.19   14.30
  -2  -8   2   42.40   28.10
  -2   8   2   66.19   17.40
   2   8  -2   71.49   16.80
  -2   8   2   68.29   16.70
   2   8  -2   80.99   17.20
   0  -8  -2    9.80   28.20
   0  -8  -2   21.80    9.00
   0  -8  -2   -4.10   16.40
   0  -8  -2   20.90   10.70
   0  -8   2   41.40   20.90
   0   8   2    7.20   12.30
   0   8   2  -14.50   15.70
   0   8  -2   14.00   10.50
   0   8  -2   28.90   12.80
  -2  -8  -2    4.00    7.80
  -2  -8  -2   20.00    9.00
  -2  -8  -2   13.40   18.10
   2  -8   2   12.30   18.50
  -2  -8  -2   10.20   22.00
   2   8   2    7.40   12.60
  -2   8  -2    5.80    9.50
  -4  -8  -2  -15.80    9.40
  -4  -8  -2   17.00   23.30
   4  -8   2   -2.60   22.80
  -4  -8  -2   12.50    9.00
   4  -8   2   13.20   13.10
   4   8   2   31.90   26.40
   4   8   2   12.50   12.70
   6  -8   2   -2.30   10.40
  -6  -8  -2   12.40    7.90
  -6  -8  -2   18.30   25.60
  -6  -8  -2  -20.90    8.60
  -6  -8  -2   22.90   11.50
   6   8   2   -0.10   26.70
   6   8   2    4.60   13.30
  -8  -8  -2    9.00   11.70
  -8  -8  -2   59.29   28.80
  -8  -8  -2   20.20   11.80
  -8  -8  -2   17.10    9.10
   8  -8   2   -6.90   10.10
  -8   8  -2    9.30    9.90
   8   8   2   10.30   14.80
   8   8   2   19.70   26.60
 -10  -8  -2    2.70   12.30
 -10  -8  -2    9.20    9.50
  10  -8   2   14.60   10.90
  10   8   2   22.20   15.40
 -10   8  -2   29.90   11.00
 -12  -8  -2  135.19   23.60
  12  -8   2   96.49   21.50
 -12  -8  -2   61.69   21.80
  12   8   2  136.09   23.10
 -12   8  -2  151.28   24.80
  14  -8   2   -3.30   10.70
 -14  -8  -2   18.80   10.30
 -14  -8  -2    6.10   12.80
  14   8   2    5.80   11.90
 -16  -8  -2   29.50   15.20
 -16  -8  -2   47.50   15.20
  16   8   2   45.40   15.50
 -18  -8  -2   16.40   13.70
 -18  -8  -2    9.80    8.60
 -18   8  -2   -1.20   10.40
  18   8   2   19.50   16.80
 -20  -8  -2   64.09   14.70
 -20  -8  -2   25.70   14.00
 -20   8  -2   53.59   17.50
  22  -8   2   -5.50    7.50
 -22  -8  -2   33.20    9.80
 -22   8  -2   30.30   11.80
  22   8   2   24.60   10.90
 -24  -8  -2   -4.80    6.20
  24  -8   2  -17.30   11.60
  24   8   2    2.50    8.60
 -24   8  -2   -3.60    8.60
 -25  -9   2   -3.90    5.40
  25  -9  -2   -1.60   13.20
  25   9  -2    8.70    7.50
  23  -9  -2  -11.30   17.60
  23   9  -2    0.00    8.80
  21  -9  -2  -15.20   13.10
  21   9  -2   -8.00   14.00
  19  -9  -2   -0.10   10.20
  19  -9  -2   13.10    8.70
 -19  -9   2   -4.30    8.20
  19   9  -2    7.00   15.10
 -17  -9   2   27.20   10.90
 -17   9   2   35.50   13.70
  17   9  -2   15.40   12.40
  15  -9  -2   32.10   11.50
 -15  -9   2   34.00   12.00
 -15   9   2   30.20   18.30
  15   9  -2   40.30   14.10
 -13  -9   2   12.50    9.40
  13  -9  -2   18.70   11.30
 -13  -9   2   -8.00   11.90
  13   9  -2    6.70   16.20
 -13   9   2   19.50   12.70
  11  -9  -2   28.70   13.70
  11  -9  -2   67.09   20.50
 -11  -9   2   68.09   16.80
 -11  -9   2   66.49   14.20
  11  -9  -2   46.00   13.10
 -11   9   2   79.99   19.90
  11   9  -2   59.49   15.40
  -9  -9   2  146.39   30.30
   9  -9  -2  167.78   28.60
  -9  -9   2  155.58   28.80
   9  -9  -2  185.38   33.40
   9   9  -2  203.48   31.20
  -9   9   2  215.68   30.90
  -7  -9   2   34.90   12.40
  -7  -9   2   59.59   14.70
   7  -9  -2   53.69   12.20
   7  -9  -2   45.60   19.30
   7   9  -2    1.80   15.60
  -7   9   2   40.90   12.60
  -7   9   2   49.70   16.50
   5  -9  -2  166.28   32.80
  -5  -9   2  159.68   32.60
   5  -9  -2  165.48   27.70
  -5  -9   2  162.08   27.90
  -5   9   2  174.08   30.20
   5   9  -2  220.28   31.30
  -5   9   2  140.39   29.60
  -3  -9   2    4.20    8.70
   3  -9  -2    7.00   10.30
   3  -9  -2   15.00    9.40
  -3  -9   2    8.60   15.50
   3  -9  -2   30.10   19.60
  -3   9   2   17.90    9.60
  -3   9   2    1.10   12.00
   3   9  -2   -1.80   12.50
   1  -9  -2    2.20   16.60
  -1  -9   2    5.30    8.40
   1  -9  -2   27.50   10.10
  -1  -9   2    9.20   25.90
   1  -9  -2    6.90   10.70
  -1  -9   2   -4.20   14.10
  -1   9   2   20.20   13.30
   1   9  -2    4.20    9.00
   1   9  -2   10.20   13.30
   1  -9   2   -2.10    7.70
  -1  -9  -2   -3.60    7.50
   1  -9   2  -34.70   30.80
   1  -9   2    2.20   15.40
  -1  -9  -2   -1.10    9.20
  -1  -9  -2    0.70   16.60
  -1   9  -2  -12.30   11.10
   1   9   2   -8.80   13.00
  -3  -9  -2   20.00   12.10
  -3  -9  -2    6.20    9.50
   3  -9   2   -0.20   14.20
  -3   9  -2   -1.30   10.90
   3   9   2    9.70   10.10
  -5  -9  -2   36.70   13.30
  -5  -9  -2   33.60   11.70
   5  -9   2   12.70   14.30
   5   9   2   40.10   12.60
   7  -9   2   79.29   19.40
  -7  -9  -2  132.59   21.60
  -7  -9  -2   83.29   16.90
   7   9   2   50.79   20.60
   9  -9   2   25.90   15.80
  -9  -9  -2   85.29   16.60
  -9  -9  -2   53.49   16.40
  -9  -9  -2   81.19   17.60
   9   9   2   72.99   19.80
 -11  -9  -2   26.00   13.10
 -11  -9  -2   26.40   14.80
  11  -9   2    8.50   11.80
  11   9   2    4.90   16.30
 -11   9  -2   31.30   12.30
 -13  -9  -2   20.70   13.20
 -13  -9  -2   20.50   14.50
  13   9   2   12.50   12.20
 -15  -9  -2   28.70   10.60
 -15  -9  -2  -20.40   12.80
  15   9   2   -2.10   11.50
 -17  -9  -2   22.20    9.80
 -17  -9  -2    2.50   12.20
  17   9   2    8.60   15.60
 -19  -9  -2   -5.20    6.60
 -19  -9  -2   -9.80   10.70
  19   9   2   20.80   11.20
 -21  -9  -2   19.70   11.60
  21  -9   2   62.49   11.40
  21   9   2   14.20   11.20
  23  -9   2   15.10   14.10
 -23  -9  -2   16.80    7.60
  23   9   2   22.70    9.80
  22 -10  -2    2.10   17.10
  22  10  -2    4.40    7.50
  20 -10  -2   -3.70   14.60
 -20 -10   2    3.10    6.90
  20  10  -2    1.00    8.50
  18 -10  -2   13.50   10.70
  18 -10  -2    2.00   10.00
  18  10  -2    1.50   13.50
 -16 -10   2   12.00   11.50
  16  10  -2   -3.00   10.70
  14 -10  -2   27.00   11.00
 -14  10   2   35.70   17.30
  14  10  -2   29.10   16.50
  12 -10  -2   35.60   19.00
  12 -10  -2   28.70   11.10
 -12 -10   2   32.40   10.60
 -12 -10   2   30.30   13.40
 -12  10   2   17.60   12.60
  12  10  -2   28.10   16.50
 -10 -10   2    4.40   11.50
 -10 -10   2    1.60   10.00
  10 -10  -2   25.90   10.30
  10 -10  -2   20.90   11.30
  10  10  -2   25.60   16.30
 -10  10   2   18.30   15.90
   8 -10  -2    8.50    9.10
  -8 -10   2    3.00   10.00
  -8 -10   2   30.00   15.60
   8  10  -2  -18.10   13.80
  -8  10   2  -11.80   14.80
   6 -10  -2   28.50   10.60
   6 -10  -2   22.80   16.80
  -6 -10   2   21.70   11.10
   6  10  -2  -18.40   13.10
  -6  10   2   19.40   15.00
  -4 -10   2   55.19   20.40
   4 -10  -2   49.40   22.80
   4 -10  -2   34.60   11.40
  -4 -10   2   21.70   11.10
   4  10  -2   28.20   13.90
  -4  10   2   21.70   12.50
   2 -10  -2   48.90   20.20
  -2 -10   2   32.00   11.70
   2 -10  -2   27.80   11.80
  -2 -10   2   41.30   22.40
   2  10  -2   38.80   13.20
  -2  10   2   51.59   14.80
   0 -10   2    1.60   15.60
   0 -10  -2   -2.90    9.50
   0 -10   2    4.50    9.10
   0  10   2    8.20   14.10
   2 -10   2  296.67   54.39
  -2 -10  -2  319.67   51.89
   2 -10   2  361.36   51.89
   2  10   2  363.96   54.09
   4 -10   2    0.50   10.60
   4 -10   2    2.00   13.00
  -4 -10  -2    0.40    9.70
  -4 -10  -2  -10.90   10.00
   4  10   2  -18.80   14.20
  -6 -10  -2   89.89   17.80
   6 -10   2   87.29   18.40
  -6 -10  -2   84.99   20.80
   6  10   2   82.69   21.30
  -8 -10  -2   24.00   12.40
  -8 -10  -2   -7.40   13.90
  -8 -10  -2   -3.50   12.20
   8  10   2    5.80   15.40
 -10 -10  -2   64.59   15.60
 -10 -10  -2   58.89   15.80
 -10 -10  -2   42.90   17.50
  10  10   2   47.70   18.70
 -12 -10  -2   12.90   14.20
 -12 -10  -2    8.20   11.70
  12  10   2   23.60   16.30
 -14 -10  -2   11.10    9.80
 -14 -10  -2    8.30    8.30
  14  10   2    7.10   15.60
 -16 -10  -2    4.50   11.70
 -16 -10  -2   43.10   13.10
  16  10   2   35.80   12.40
  18 -10   2   11.90    7.30
 -18 -10  -2    2.80    6.90
  18  10   2   -9.10   13.30
 -20 -10  -2    0.90    6.20
  20 -10   2    1.60    6.50
  20  10   2    8.20   12.00
  19 -11  -2   18.30   12.00
  19  11  -2    5.20    7.20
  17 -11  -2   -2.70   14.20
  17 -11  -2   12.70   15.00
  17  11  -2   10.30    8.70
  15  11  -2   30.90   11.30
  13 -11  -2    2.40   10.10
  13  11  -2   17.60   14.00
  11 -11  -2   -8.60    6.30
  11 -11  -2    7.80    7.00
  11  11  -2    9.00   10.10
 -11  11   2    1.30    9.40
  -9 -11   2   12.10    9.60
   9 -11  -2   22.00    8.80
   9 -11  -2   13.30   10.20
   9  11  -2   14.00   14.00
   7 -11  -2    8.10    9.80
  -7 -11   2   13.30   10.10
   7 -11  -2    4.40   11.70
   7  11  -2    8.00   13.00
   5 -11  -2   41.10   12.20
  -5 -11   2   39.80   12.70
   5  11  -2   34.50   13.40
  -3 -11   2   61.39   15.40
   3 -11  -2   75.59   15.30
   1 -11  -2    6.70    7.00
  -1 -11   2    5.90    9.90
  -1  11   2  -14.60   10.60
   1 -11   2   17.50   10.40
  -1 -11  -2    5.30   10.30
   1  11   2   23.80   14.20
  -3 -11  -2   27.80   15.10
   3 -11   2   45.00   11.00
  -3 -11  -2   -0.90   11.00
   3  11   2    3.00   14.40
   5 -11   2   15.80   10.30
  -5 -11  -2   15.80   12.10
  -5 -11  -2   39.80   15.20
   5  11   2   13.00   15.10
   7 -11   2   14.50    9.50
  -7 -11  -2   16.20   14.20
   7  11   2   19.10   11.30
  -9 -11  -2  -10.00   11.40
   9 -11   2    1.50    8.50
  -9 -11  -2   38.90   14.40
   9  11   2    1.10   10.00
 -11 -11  -2   17.60   10.70
  11 -11   2   36.30   10.30
  11  11   2   40.10   12.20
  13 -11   2    3.90    8.20
 -13 -11  -2  -21.50   11.40
  13  11   2    6.60    9.80
  15 -11   2   -4.70    5.40
 -15 -11  -2    3.90    7.70
 -15 -11  -2   -6.10    6.40
  15  11   2   10.10    9.40
  17 -11   2   49.90    9.60
  17  11   2    6.10    9.50
  14 -12  -2    4.00   10.60
  14 -12  -2  -11.10   11.80
  14  12  -2    2.50    9.30
  12  12  -2   10.40    9.50
  10 -12  -2    2.20    8.30
 -10 -12   2    0.30    9.90
  10 -12  -2   16.40    9.00
  10  12  -2    5.40   16.80
   8 -12  -2    1.70   11.50
   8 -12  -2    5.10    9.70
  -8 -12   2   10.80    8.90
  -6 -12   2   16.10    8.50
   6 -12  -2   12.30   11.30
   4 -12  -2   79.59   16.60
  -4 -12   2   70.09   15.10
   2 -12  -2   11.10   11.40
  -2 -12   2   15.10    9.90
   0 -12   2   13.10    9.50
   0 -12  -2   17.90   12.40
  -2 -12  -2   13.20   12.60
   2 -12   2   -0.60    6.10
   2  12   2   12.80   11.60
   4 -12   2    3.90    8.50
  -4 -12  -2    1.50   12.90
   4  12   2   22.80   11.30
   6 -12   2   11.50    7.70
   6 -12   2    0.90    8.20
  -6 -12  -2    0.40    8.80
   6  12   2   -1.80    8.20
   8 -12   2    1.70    5.40
  -8 -12  -2    6.70    8.00
   8 -12   2    0.00    5.90
   8  12   2  -22.70   10.80
  10 -12   2   15.00    8.40
  10  12   2    1.80   11.90
 -12 -12  -2    0.00    7.10
  12 -12   2    1.70    6.00
  12  12   2   -2.60    7.70
  -5 -13   2    4.10    8.00
  -3 -13   2   12.00    6.60
  -1 -13   2    6.90    6.90
  -1 -13   2   36.30   11.80
   1 -13   2   12.20    6.60
   1 -13   2   -4.00    6.90
   3 -13   2    9.30    9.50
   3 -13   2    8.40    6.20
  -3 -13  -2   -8.90    6.10
   5 -13   2    6.30    6.40
   5 -13   2   12.00    9.20
  -5 -13  -2    4.60    6.40
 -32   0   3   -1.50    7.80
 -32   0   3    0.00    8.10
  30   0  -3  -10.00   14.30
 -30   0   3    2.70    7.80
 -28   0   3   -2.30    9.40
 -28   0   3   28.60   15.00
 -28   0   3   -1.40    9.00
 -28   0   3   15.90   12.20
  28   0  -3   -5.30   22.50
 -26   0   3  -28.20   13.00
 -26   0   3   10.30    9.40
  26   0  -3   10.30   25.80
 -26   0   3    5.40   12.50
 -26   0   3    6.60   15.80
 -24   0   3   -8.70   12.90
 -24   0   3    3.40   13.30
 -24   0   3    3.70   12.80
  24   0  -3    1.00   22.50
 -24   0   3   25.90   16.00
 -24   0   3   13.00   12.70
  22   0  -3    8.30   20.30
 -22   0   3  -23.30   11.90
 -22   0   3    2.80   12.60
  22   0  -3  -25.20   21.00
 -22   0   3   -2.30   11.90
 -22   0   3  -12.40   14.10
 -22   0   3   14.50   11.60
  22   0  -3   19.10   17.10
 -20   0   3   -8.70    8.30
 -20   0   3  -17.30   12.70
  20   0  -3   27.70   17.80
 -20   0   3   15.20   16.50
 -20   0   3    3.60    8.00
  20   0  -3  -22.80   12.20
 -20   0   3   -2.20   11.30
  20   0  -3   25.20   26.20
 -20   0   3  -13.10    9.10
  18   0  -3   37.30   14.90
 -18   0   3   -8.90   12.30
  18   0  -3    0.00   17.90
 -18   0   3   13.50    9.40
 -18   0   3   -3.60   15.90
 -18   0   3   54.89   20.60
  18   0  -3    1.10   11.60
  16   0  -3    3.70   19.20
  16   0  -3   25.90   13.30
 -16   0   3   -4.60   14.50
 -16   0   3    9.60   15.10
  14   0  -3    2.50   14.20
  14   0  -3    7.20   11.10
 -14   0   3   10.30   14.40
 -12   0   3    8.10   13.00
  12   0  -3    7.90    8.50
  12   0  -3   -1.90   12.70
 -10   0   3    2.40   11.90
  10   0  -3   20.70   14.70
  10   0  -3    7.60    9.60
   8   0  -3   13.30   11.90
   8   0  -3   10.40    9.20
  -8   0   3   -0.60   11.00
  -6   0   3    6.60   10.00
   6   0  -3    5.00    6.50
   6   0  -3    2.70   10.00
   4   0  -3    5.10    7.80
  -4   0   3   -2.50    7.40
  -2   0   3   -0.20    5.20
   2   0  -3    4.10    5.70
   0   0   3   -2.30    3.80
   0   0  -3    0.10    4.00
   0   0   3    0.00    4.30
   0   0  -3   -2.00    5.10
   0   0   3    1.10    2.70
   2   0   3    1.00    4.40
  -2   0  -3   -5.10    6.70
   2   0   3    4.50    5.40
   2   0   3   -2.30    2.70
  -2   0  -3    0.90    5.10
  -4   0  -3   -0.40    8.80
   4   0   3   -8.80    6.50
   4   0   3   -2.00    4.10
   4   0   3    0.60    6.80
  -4   0  -3    2.00    6.80
   4   0   3   -7.20    6.50
  -6   0  -3   -2.40    8.30
  -6   0  -3   11.50   10.50
   6   0   3    5.20    8.60
   6   0   3    3.00    5.30
   8   0   3   -1.90    6.70
   8   0   3   10.80    8.90
  -8   0  -3   -2.60    9.40
  -8   0  -3   -5.80    7.00
  -8   0  -3   -5.80   11.00
  10   0   3    3.70   12.20
 -10   0  -3   18.50    9.70
 -10   0  -3    5.70   13.10
  10   0   3    0.10    7.30
  12   0   3    1.90    9.80
 -12   0  -3   -5.50    9.10
  12   0   3    1.60   10.30
 -12   0  -3    0.20   14.10
 -14   0  -3   24.00   15.70
  14   0   3  -13.00    9.30
  14   0   3   15.00   13.00
  16   0   3   11.90    9.50
 -16   0  -3    9.90   11.70
 -16   0  -3    1.10   10.40
 -16   0  -3    0.70    9.30
  16   0   3   -3.90   16.50
 -18   0  -3    4.20    8.90
 -18   0  -3   15.20   14.60
 -18   0  -3    1.30   10.60
 -18   0  -3   -2.30   15.90
  18   0   3   12.80   17.20
  18   0   3   -0.40    7.10
  18   0   3    2.60   13.70
 -18   0  -3   15.40   10.70
  20   0   3    8.40    9.60
  20   0   3  -40.90   15.10
 -20   0  -3   -6.20   15.30
  20   0   3    9.20   21.50
 -20   0  -3  -23.70   12.40
 -20   0  -3  -11.70   17.90
 -20   0  -3   -4.20   11.70
 -22   0  -3  -15.00   13.70
 -22   0  -3   14.80   10.60
  22   0   3   -4.70   14.30
  22   0   3  -19.20   14.20
 -22   0  -3   19.70   13.20
 -22   0  -3    6.00   14.10
 -24   0  -3   12.70   18.60
 -24   0  -3   -8.90   14.60
 -24   0  -3   23.80   11.40
  24   0   3    2.60   19.70
 -24   0  -3   -3.40    9.60
  24   0   3    0.70   16.70
 -26   0  -3  -23.20    8.00
  26   0   3    8.50   14.60
 -26   0  -3    4.90   10.00
 -26   0  -3  -10.80   16.80
 -26   0  -3    1.40   15.20
 -28   0  -3   -5.70   25.50
 -28   0  -3  -17.50   11.40
 -28   0  -3    7.00   15.40
  28   0   3   -4.00   15.80
  30   0   3    1.90    9.40
 -30   0  -3    5.60   12.10
 -30   0  -3   14.80   11.10
 -33  -1   3   -0.60    5.80
  31  -1  -3   11.50   16.10
 -31  -1   3   15.10   14.00
 -31   1   3   -6.50    8.40
 -29  -1   3   16.10   10.20
  29  -1  -3   27.70   25.30
 -29  -1   3   24.70   16.50
 -29  -1   3   37.80   15.90
 -29  -1   3   31.70   14.90
 -29   1   3   26.50   13.20
  29   1  -3   38.00   16.10
 -29   1   3   16.90   19.10
 -29   1   3   33.00   12.00
 -27  -1   3   51.69   13.80
 -27  -1   3   33.40   12.40
  27  -1  -3    3.40   27.70
 -27  -1   3   33.90   15.90
 -27   1   3   43.10   16.00
 -27   1   3   30.90   14.20
  27   1  -3   43.00   20.40
 -27   1   3   49.80   15.50
 -27   1   3   62.99   20.30
  25  -1  -3  153.58   30.70
 -25  -1   3   87.09   23.00
 -25  -1   3   90.29   23.30
 -25  -1   3  134.99   24.20
  25   1  -3  133.49   29.20
 -25   1   3  105.79   23.70
 -25   1   3  118.99   22.00
 -25   1   3   95.59   22.50
 -25   1   3   80.99   25.50
 -25   1   3  134.59   21.80
 -23  -1   3  110.89   22.50
  23  -1  -3  117.39   26.70
  23  -1  -3  155.98   26.70
 -23  -1   3   90.89   23.20
 -23  -1   3  159.58   23.00
 -23   1   3   67.89   21.80
 -23   1   3  132.49   26.10
 -23   1   3  111.09   26.50
  23   1  -3  126.79   28.30
 -23   1   3  126.49   23.50
 -23   1   3  118.59   23.40
 -21  -1   3  169.68   29.20
  21  -1  -3  154.08   28.80
  21  -1  -3   88.39   34.40
 -21  -1   3  146.69   29.90
 -21  -1   3  164.78   30.30
 -21  -1   3  189.88   30.00
  21  -1  -3  179.88   33.50
 -21  -1   3  143.69   35.00
 -21   1   3  188.28   30.30
 -21   1   3  197.88   29.90
 -21   1   3  187.98   30.10
 -21   1   3  200.88   31.00
 -21   1   3  146.49   31.00
  21   1  -3  183.28   43.10
  21   1  -3  174.68   31.60
  19  -1  -3  135.49   26.70
  19  -1  -3  160.28   32.30
 -19  -1   3  110.29   24.20
 -19  -1   3  144.29   24.90
 -19  -1   3  126.99   29.40
 -19  -1   3  138.09   22.60
  19  -1  -3  129.79   22.00
 -19  -1   3  120.89   24.40
  19   1  -3  130.39   24.40
 -19   1   3  113.09   23.40
  19   1  -3  159.18   33.60
 -19   1   3  150.98   24.50
 -19   1   3  141.19   24.20
 -19   1   3  104.19   26.50
 -19   1   3   58.79   26.50
 -19   1   3  121.79   23.10
  19   1  -3  171.98   28.40
  17  -1  -3   68.99   20.10
 -17  -1   3   48.20   18.40
  17  -1  -3   53.59   14.80
 -17  -1   3   11.40   17.40
 -17   1   3   20.00   14.60
  17   1  -3   47.30   15.20
 -17   1   3    8.10   14.70
  17   1  -3   28.90   20.10
  15  -1  -3  314.17   40.00
 -15  -1   3  243.28   43.20
  15  -1  -3  257.27   43.30
  15   1  -3  229.68   44.20
 -15   1   3  268.97   43.40
  15   1  -3  193.58   38.20
 -15   1   3  235.68   41.30
 -13  -1   3  103.39   24.20
  13  -1  -3   77.69   17.90
  13  -1  -3   98.39   22.70
 -13   1   3  120.29   21.70
 -13   1   3  115.49   22.40
  13   1  -3  102.89   20.30
  13   1  -3  104.29   26.40
 -11  -1   3  232.18   35.80
  11  -1  -3  195.08   34.60
  11  -1  -3  216.08   31.60
  11   1  -3  154.38   31.40
  11   1  -3  210.18   35.80
 -11   1   3  191.38   33.50
   9  -1  -3   28.90   13.60
  -9  -1   3   40.30    9.80
  -9  -1   3   34.70   13.90
   9  -1  -3   19.40    9.70
   9   1  -3   22.80   14.10
   9   1  -3   45.00   11.20
  -9   1   3   27.50   12.20
   7  -1  -3 3143.49  458.85
  -7  -1   3 3273.87  458.75
   7  -1  -3 3215.58  457.65
  -7  -1   3 3047.60  457.55
  -7   1   3 3161.28  458.55
   7   1  -3 3142.49  458.95
   5  -1  -3   22.50    6.50
  -5  -1   3   29.60   10.50
  -5  -1   3   19.00    6.40
   5  -1  -3   18.40   10.10
  -5   1   3   15.80    9.80
   5   1  -3   30.50   12.40
  -3  -1   3  661.63   98.99
   3  -1  -3  664.93  100.09
  -3  -1   3  670.23   99.79
   3   1  -3  696.23   99.79
  -3   1   3  713.63  100.09
  -1  -1   3    3.40    2.00
  -1  -1   3    5.20    4.80
   1  -1  -3    7.10    6.90
  -1   1   3   11.90    6.90
  -1   1   3    5.00    3.70
   1   1  -3    1.80    4.50
   1  -1   3    0.70    5.80
   1  -1   3    3.00    3.40
  -1  -1  -3    7.20    6.80
  -1  -1  -3    5.10    7.50
   1  -1   3    7.60    2.90
   1   1   3   -1.80    4.90
   1   1   3   -2.80    4.50
   1   1   3    2.00    6.90
   3  -1   3   70.59   11.70
  -3  -1  -3   75.69   14.40
  -3  -1  -3   81.39   15.40
   3  -1   3   65.09   13.50
   3  -1   3   62.39   11.50
   3   1   3   74.89   12.50
   3   1   3   84.99   13.70
  -3   1  -3   83.79   15.90
   3   1   3   91.79   15.00
  -5  -1  -3 1043.20  149.09
  -5  -1  -3 1045.60  149.69
   5  -1   3 1007.40  148.09
  -5  -1  -3  972.00  149.19
   5   1   3 1065.69  149.49
  -5   1  -3 1062.69  149.49
   5   1   3 1013.70  149.09
   5   1   3  977.70  148.09
  -7  -1  -3  233.68   36.70
  -7  -1  -3  259.47   38.10
   7  -1   3  224.78   33.70
  -7  -1  -3  246.18   37.60
   7  -1   3  220.58   35.30
   7   1   3  206.88   35.10
   7   1   3  229.78   37.00
   7   1   3  253.87   37.30
  -7   1  -3  221.38   37.90
   9  -1   3  583.54   89.69
  -9  -1  -3  586.34   90.89
   9  -1   3  623.94   88.49
  -9  -1  -3  618.04   91.59
  -9  -1  -3  614.14   90.79
  -9   1  -3  611.94   91.39
   9   1   3  679.93   91.79
   9   1   3  615.64   89.19
   9   1   3  526.95   90.49
 -11  -1  -3  682.73   99.69
  11  -1   3  653.43   97.69
  11  -1   3  662.43   99.49
 -11  -1  -3  697.93  101.49
 -11  -1  -3  640.74  100.29
  11   1   3  688.03  100.69
 -11   1  -3  666.73  101.09
  11   1   3  684.63  100.49
  11   1   3  662.73   98.59
 -13  -1  -3   98.99   21.70
  13  -1   3   57.19   16.80
 -13  -1  -3   56.09   17.40
  13  -1   3   65.19   12.80
  13   1   3   53.69   21.50
  13   1   3   59.99   20.90
 -13   1  -3   49.50   18.00
  13   1   3   50.69   14.90
  15  -1   3  186.48   29.60
 -15  -1  -3  118.79   30.30
 -15  -1  -3  126.89   26.00
  15  -1   3  135.79   24.40
  15   1   3  138.69   25.60
  15   1   3  151.58   31.00
  15   1   3  149.39   29.70
 -15   1  -3  126.99   29.10
  17  -1   3  150.58   29.20
  17  -1   3  132.49   23.40
 -17  -1  -3  124.29   23.70
 -17  -1  -3  133.79   23.80
 -17  -1  -3   81.09   26.30
 -17  -1  -3  151.48   23.80
 -17  -1  -3  120.09   25.20
 -17  -1  -3  109.89   22.70
 -17   1  -3  136.79   26.30
  17   1   3  137.19   33.10
 -17   1  -3  129.99   25.30
 -17   1  -3  143.09   25.00
  17   1   3  170.68   33.20
 -17   1  -3  118.29   24.10
  17   1   3  113.09   21.80
 -17   1  -3  114.49   22.90
  17   1   3  155.28   24.50
 -19  -1  -3    6.30   14.40
 -19  -1  -3    8.50   11.50
  19  -1   3  -11.50   12.80
 -19  -1  -3   15.50   11.60
  19  -1   3   -8.10   19.10
 -19  -1  -3   -8.10   16.80
 -19  -1  -3   -1.90   12.90
 -19   1  -3    5.30   12.10
 -19   1  -3    8.50    8.30
  19   1   3   -9.20   19.10
  19   1   3   -7.00   13.00
 -19   1  -3   20.90   12.40
  19   1   3    4.90   11.60
 -19   1  -3   18.60   12.90
 -21  -1  -3  -29.60   18.10
 -21  -1  -3   10.00   14.10
  21  -1   3  -14.50   12.70
 -21  -1  -3    3.30    9.60
 -21  -1  -3    6.70   16.50
  21  -1   3  -20.60    8.70
 -21  -1  -3   16.40    9.20
  21  -1   3   13.20   34.20
 -21   1  -3   16.70   19.20
 -21   1  -3   -0.80   12.90
  21   1   3    3.60   15.20
 -21   1  -3   -1.40   17.40
  21   1   3   29.20   16.50
 -21   1  -3    6.20   13.10
  23  -1   3   58.29   16.60
 -23  -1  -3   15.60   15.30
  23  -1   3   19.90   14.40
 -23  -1  -3   -1.10   16.50
 -23  -1  -3   17.90   15.00
 -23  -1  -3   27.80   21.40
 -23   1  -3   20.80   11.30
 -23   1  -3   20.40   14.90
 -23   1  -3   36.10   16.30
 -23   1  -3   -2.50   20.30
  23   1   3   31.20   17.90
  23   1   3   53.39   19.90
 -25  -1  -3   -0.10    9.90
  25  -1   3   12.70   19.50
 -25  -1  -3   37.10   23.30
 -25  -1  -3  -16.60   14.50
 -25   1  -3   31.30   21.80
 -25   1  -3    7.60   10.90
  25   1   3   23.50   19.50
 -25   1  -3    6.00   14.80
 -25   1  -3   16.50   10.50
 -27  -1  -3    0.50    9.40
  27  -1   3   -3.50   14.70
 -27  -1  -3    0.40   21.70
  27   1   3    7.50   13.70
 -27   1  -3  -24.70   18.60
 -27   1  -3   -4.00    8.50
 -27   1  -3  -12.40    9.10
 -27   1  -3    3.10   14.00
  29  -1   3   32.00   16.00
 -29  -1  -3    9.30   12.60
 -29  -1  -3    7.00    8.30
 -29   1  -3    1.70   14.40
 -29   1  -3   20.90   20.80
 -29   1  -3   11.70    8.10
  29   1   3    0.30    9.10
 -31  -1  -3   25.00   11.50
 -31  -1  -3    6.30    7.10
  31  -1   3    7.20    9.00
 -31   1  -3  -15.90   11.10
  32  -2  -3   17.00   13.60
 -32  -2   3    3.40    9.20
  30  -2  -3    5.90   24.50
 -30  -2   3   20.20   12.60
 -30  -2   3   31.50   14.80
 -30   2   3   17.20   10.10
  28  -2  -3   11.60   27.60
 -28  -2   3   11.60   13.30
 -28  -2   3  -23.10   15.00
 -28  -2   3  -16.90   14.00
 -28  -2   3   -7.50   21.60
 -28   2   3   17.50   11.60
 -28   2   3    5.40   14.10
 -28   2   3    4.20   13.60
 -28   2   3  -43.10   17.20
 -26  -2   3   20.30   15.30
 -26  -2   3   18.90   11.00
  26  -2  -3   -4.80   25.40
 -26  -2   3    8.40   11.30
 -26   2   3   23.10   11.20
 -26   2   3   32.80   21.00
  26   2  -3   33.90   13.50
 -26   2   3   24.50   12.60
 -26   2   3   -4.80   19.40
 -26   2   3   21.70   19.00
  24  -2  -3   34.70   21.00
  24  -2  -3   85.49   21.30
 -24  -2   3   29.50   18.20
 -24  -2   3   72.69   18.20
 -24  -2   3   56.19   17.50
  24   2  -3   74.19   19.80
 -24   2   3   63.69   16.40
 -24   2   3   55.59   21.70
 -24   2   3   65.89   18.10
 -24   2   3   63.99   23.20
  22  -2  -3   -5.40   21.80
 -22  -2   3    6.40   10.60
 -22  -2   3   -6.40   12.60
 -22  -2   3  -10.50   20.50
  22  -2  -3   16.40   12.60
  22  -2  -3    5.30   18.80
 -22  -2   3   13.80   12.00
 -22   2   3   12.80   15.40
  22   2  -3   35.80   18.00
 -22   2   3    0.50    8.70
  22   2  -3  -28.10   25.80
 -22   2   3   -2.80   12.30
  22   2  -3  -26.30   26.40
 -22   2   3   15.10   12.20
 -20  -2   3    4.40   10.90
 -20  -2   3   20.00   13.00
  20  -2  -3   34.70   14.30
 -20  -2   3    4.10   10.20
 -20  -2   3   17.20   19.90
 -20  -2   3   -2.20    9.60
  20  -2  -3    6.80   10.40
  20  -2  -3   -7.10   22.30
 -20   2   3    9.10   10.80
  20   2  -3   12.20   16.00
 -20   2   3   -1.00    9.80
  20   2  -3   24.80   24.10
 -20   2   3   16.30   11.80
 -20   2   3    0.60   15.90
  18  -2  -3  346.57   50.89
  18  -2  -3  354.46   54.99
 -18  -2   3  301.77   47.80
 -18  -2   3  308.37   48.90
 -18  -2   3  379.06   55.49
  18  -2  -3  315.77   47.90
 -18  -2   3  281.07   47.00
 -18   2   3  279.77   48.00
  18   2  -3  340.07   49.60
 -18   2   3  284.77   48.10
 -18   2   3  334.77   50.49
 -18   2   3  295.77   50.19
  18   2  -3  399.06   59.49
  16  -2  -3   74.59   23.10
  16  -2  -3   78.99   16.80
 -16  -2   3   43.60   21.70
 -16   2   3   92.89   21.00
  16   2  -3   66.49   23.90
 -16   2   3   43.50   15.10
 -14  -2   3   58.19   21.00
  14  -2  -3   78.69   14.90
  14  -2  -3   55.79   17.90
  14   2  -3   38.90   19.90
  14   2  -3   45.50   15.80
 -14   2   3   69.19   15.70
 -14   2   3   40.00   14.70
 -12  -2   3  152.48   28.20
  12  -2  -3  136.19   22.00
  12  -2  -3  141.49   27.30
 -12   2   3  120.19   22.40
 -12   2   3  132.79   23.70
  12   2  -3  101.19   21.50
  12   2  -3  104.89   26.80
 -10  -2   3  747.83  111.79
  10  -2  -3  762.92  111.59
 -10  -2   3  826.22  114.49
  10  -2  -3  780.02  113.69
  10   2  -3  682.43  111.99
  10   2  -3  733.53  114.19
 -10   2   3  802.82  112.39
 -10   2   3  782.12  112.79
   8  -2  -3  471.45   70.59
   8  -2  -3  502.05   72.69
  -8  -2   3  455.95   73.09
  -8  -2   3  474.65   70.59
  -8   2   3  457.25   72.29
   8   2  -3  520.65   73.39
  -8   2   3  474.25   70.69
  -6  -2   3 1813.72  268.17
   6  -2  -3 1888.21  269.47
   6  -2  -3 1827.02  268.17
  -6  -2   3 1773.72  269.37
   6   2  -3 1926.91  269.77
  -6   2   3 1904.71  267.97
  -6   2   3 1825.82  269.17
   4  -2  -3  233.98   36.80
  -4  -2   3  242.98   34.60
  -4  -2   3  206.48   35.80
   4  -2  -3  232.48   34.40
  -4   2   3  216.38   36.20
   4   2  -3  224.98   36.60
   2  -2  -3 1137.49  164.88
  -2  -2   3 1078.69  165.18
   2  -2  -3 1129.79  166.18
  -2  -2   3 1160.88  164.48
   2   2  -3 1126.19  165.18
  -2   2   3 1154.38  165.78
   2   2  -3 1156.58  164.98
   0  -2   3  820.52  127.19
   0  -2   3  845.82  127.19
   0  -2  -3  942.41  127.29
   0  -2  -3  877.01  128.59
   0  -2  -3  869.31  127.29
   0   2   3  923.91  128.49
   2  -2   3 9158.88 1369.96
   2  -2   3 9067.09 1370.96
  -2  -2  -3 9383.06 1371.46
  -2  -2  -3 9784.72 1371.46
  -2  -2  -3 9999.00 1370.76
   2   2   3 9564.74 1371.36
   2   2   3 9449.45 1370.46
  -4  -2  -3  128.79   23.50
  -4  -2  -3  136.29   24.50
  -4  -2  -3  152.78   23.10
  -4   2  -3   82.39   21.40
   4   2   3  141.29   23.90
   4   2   3  120.69   20.70
  -6  -2  -3 1286.27  177.18
  -6  -2  -3 1236.78  177.68
  -6  -2  -3 1246.78  177.38
   6  -2   3 1132.39  175.28
   6   2   3 1207.08  177.38
   6   2   3 1195.98  175.88
  -6   2  -3 1182.48  177.08
   6   2   3 1240.68  177.58
  -8  -2  -3   86.49   18.20
  -8  -2  -3   39.10   17.40
  -8  -2  -3   81.09   19.90
   8  -2   3   70.29   13.90
   8   2   3   69.29   14.80
  -8   2  -3   81.59   17.00
   8   2   3   71.09   18.40
   8   2   3   83.59   18.90
  10  -2   3  231.88   33.20
  10  -2   3  205.18   34.60
 -10  -2  -3  238.58   38.80
 -10  -2  -3  245.98   41.70
 -10  -2  -3  216.98   38.30
 -10   2  -3  176.18   36.90
  10   2   3  209.28   38.80
  10   2   3  239.38   39.30
  10   2   3  227.18   35.50
 -12  -2  -3  131.59   27.40
  12  -2   3  123.59   20.50
 -12  -2  -3  133.29   28.50
 -12  -2  -3  117.09   27.40
  12  -2   3  154.68   23.60
  12   2   3  123.19   27.60
  12   2   3  148.99   29.80
  12   2   3  102.99   22.90
 -12   2  -3   99.09   25.10
  14  -2   3   61.29   16.00
  14  -2   3   64.09   12.80
 -14  -2  -3   25.70   16.50
 -14  -2  -3   75.29   22.00
  14   2   3   58.29   20.90
 -14   2  -3   91.69   22.50
  14   2   3   43.30   14.20
  14   2   3   61.09   22.10
 -16  -2  -3  276.97   48.50
  16  -2   3  349.17   46.90
 -16  -2  -3  286.07   47.50
 -16  -2  -3  300.27   46.40
  16  -2   3  314.47   48.90
 -16  -2  -3  353.36   52.49
 -16  -2  -3  278.17   46.90
 -16  -2  -3  320.37   46.90
  16   2   3  315.07   53.99
 -16   2  -3  310.37   46.10
 -16   2  -3  274.67   48.70
 -16   2  -3  274.67   47.20
 -16   2  -3  276.77   48.80
 -16   2  -3  239.98   47.40
  16   2   3  401.66   49.99
  16   2   3  318.27   53.29
  16   2   3  319.87   47.00
 -18  -2  -3  291.27   56.49
 -18  -2  -3  342.07   53.99
  18  -2   3  384.56   57.89
  18  -2   3  411.36   55.59
 -18  -2  -3  355.66   54.29
 -18  -2  -3  346.07   54.59
 -18   2  -3  380.36   54.09
  18   2   3  356.16   54.89
 -18   2  -3  323.37   56.99
 -18   2  -3  349.27   54.99
 -18   2  -3  307.57   56.79
  18   2   3  349.37   62.99
  18   2   3  426.66   57.69
 -20  -2  -3   62.09   20.70
 -20  -2  -3   65.39   19.20
 -20  -2  -3  113.89   24.20
  20  -2   3   77.39   20.70
 -20  -2  -3   87.89   19.70
  20   2   3   89.99   22.60
 -20   2  -3   75.19   24.10
 -20   2  -3  101.39   18.50
 -20   2  -3  125.89   22.40
  20   2   3   56.39   28.10
 -20   2  -3   67.49   19.60
  20   2   3   87.49   21.10
 -22  -2  -3   45.70   17.80
  22  -2   3   54.79   18.70
  22  -2   3   16.40   12.40
 -22  -2  -3   59.79   15.60
 -22  -2  -3   50.79   22.00
 -22  -2  -3   31.50   13.30
 -22   2  -3   28.90   15.60
 -22   2  -3   66.49   17.40
 -22   2  -3   86.19   24.70
 -22   2  -3   47.80   13.90
  22   2   3   62.99   19.30
  24  -2   3    3.40   15.20
 -24  -2  -3    1.60   12.60
 -24  -2  -3   31.30   12.90
 -24  -2  -3   68.69   24.30
 -24  -2  -3   18.80   12.10
 -24   2  -3   10.80   13.10
 -24   2  -3   17.40   19.70
 -24   2  -3   26.40   16.00
 -24   2  -3   43.90   23.40
  24   2   3   13.70   16.60
  26  -2   3   17.10   20.30
 -26  -2  -3   11.60   22.20
 -26  -2  -3   51.79   17.10
 -26   2  -3   30.50   15.70
 -26   2  -3   35.70   15.60
 -26   2  -3   37.90   21.00
  26   2   3   19.10   13.30
 -26   2  -3   20.60   13.60
 -28  -2  -3  170.38   22.70
 -28  -2  -3   53.69   17.20
  28  -2   3  101.09   20.70
 -28   2  -3   61.39   19.10
  28   2   3  107.59   17.40
 -28   2  -3   66.09   23.50
 -30  -2  -3    4.90    7.70
  30  -2   3   14.70   10.50
 -30  -2  -3    0.90   10.90
 -30   2  -3    8.40    9.80
 -30   2  -3    7.20   16.90
 -33  -3   3   -7.90    5.50
 -33  -3   3   -4.00    9.00
  31  -3  -3    2.50   14.30
  29  -3  -3   32.70   19.80
 -27  -3   3   28.50   12.10
  27  -3  -3   19.70   26.30
 -27  -3   3   11.00   11.50
 -27   3   3   25.40   12.10
 -25  -3   3   11.40   15.80
 -25  -3   3    5.50   15.20
  25  -3  -3   -3.20   20.30
  25  -3  -3   -1.00   16.80
 -25  -3   3  -23.70   14.40
 -25   3   3   -5.60   13.40
 -25   3   3   -3.60   10.30
 -25   3   3   16.20   14.80
 -23  -3   3   -1.20   15.10
 -23  -3   3   -2.90   11.40
  23  -3  -3   -0.20   12.60
 -23  -3   3    3.30   10.40
  23  -3  -3   -4.30   19.80
 -23  -3   3   10.80   14.00
 -23   3   3   -3.50   10.90
 -23   3   3    9.40   14.20
 -23   3   3  -17.20   19.60
 -23   3   3   21.80   19.90
 -23   3   3   22.10   13.70
 -21  -3   3   26.50   14.10
  21  -3  -3   -5.10    8.50
  21  -3  -3   28.20   19.00
 -21  -3   3   12.90   22.50
 -21  -3   3    4.60   12.10
  21  -3  -3   11.70   21.80
 -21  -3   3   16.00   12.00
 -21  -3   3   -0.80   14.90
  21   3  -3  -21.90   25.10
 -21   3   3   -4.40    8.50
 -21   3   3   -6.90   18.30
 -21   3   3   10.10   11.40
 -21   3   3    5.30   11.00
  21   3  -3   -3.50   17.70
 -19  -3   3   34.70   11.90
  19  -3  -3   50.99   17.80
 -19  -3   3   21.40   20.70
 -19  -3   3   26.20   11.30
  19  -3  -3    7.20    9.10
 -19  -3   3   26.30   11.30
  19  -3  -3   60.09   25.90
 -19  -3   3   26.20   13.00
 -19   3   3   42.20   12.80
  19   3  -3   31.90   11.80
 -19   3   3   26.30   12.20
 -19   3   3   36.40   15.60
  19   3  -3   61.49   26.20
 -19   3   3    1.40   17.00
  19   3  -3   23.90   22.90
  17  -3  -3  154.58   32.10
 -17  -3   3  138.59   32.20
  17  -3  -3  128.09   25.20
 -17  -3   3  114.89   25.00
 -17  -3   3  122.39   24.90
 -17  -3   3  164.98   25.70
  17   3  -3   81.19   32.20
 -17   3   3  161.88   24.30
  17   3  -3  131.79   32.10
 -17   3   3  132.69   23.60
 -17   3   3  116.39   23.60
 -17   3   3  124.49   25.40
  15  -3  -3   41.20   18.50
  15  -3  -3  -11.20    8.50
 -15  -3   3   19.60   18.80
  15   3  -3    0.70   17.80
  15   3  -3  -26.30   17.20
  13  -3  -3  132.69   29.10
 -13  -3   3  164.18   32.70
  13  -3  -3  134.79   25.60
  13   3  -3  159.28   33.40
 -13   3   3  182.78   27.90
 -11  -3   3  167.08   26.30
 -11  -3   3  176.88   32.30
  11  -3  -3  137.89   24.70
  11  -3  -3  155.78   29.00
 -11   3   3  135.09   24.80
  11   3  -3  133.49   31.10
 -11   3   3  168.78   26.60
   9  -3  -3 1581.74  227.28
  -9  -3   3 1540.05  227.58
   9  -3  -3 1588.94  229.48
  -9  -3   3 1561.64  229.78
   9   3  -3 1630.24  229.88
  -9   3   3 1512.45  227.18
   9   3  -3 1610.54  229.98
  -9   3   3 1530.45  228.48
   7  -3  -3   62.69   17.90
  -7  -3   3   65.29   17.80
   7  -3  -3   56.09   11.90
  -7  -3   3   64.09   13.60
   7   3  -3   72.89   20.20
  -7   3   3   76.79   16.50
  -7   3   3   52.49    9.50
   7   3  -3   57.69   17.60
   5  -3  -3  131.59   25.50
  -5  -3   3  149.29   25.20
  -5  -3   3  124.89   22.30
   5  -3  -3  145.59   22.20
   5   3  -3  149.79   25.50
  -5   3   3  134.59   24.40
   5   3  -3  131.99   25.00
   3  -3  -3   36.00    9.50
  -3  -3   3   31.80   10.80
  -3  -3   3   37.40    9.10
   3  -3  -3   30.20   13.30
   3   3  -3   37.50   10.20
   3   3  -3   39.80   11.90
  -3   3   3   29.30   12.40
   1  -3  -3    2.70    3.30
  -1  -3   3    2.30    4.30
   1  -3  -3    4.90   11.40
   1  -3  -3   -2.20    7.50
  -1  -3   3    2.30    7.40
   1   3  -3    0.10    4.10
  -1   3   3   -9.60   13.20
   1   3  -3   11.10    5.80
  -1  -3  -3   69.09   11.90
   1  -3   3   64.59   12.10
   1  -3   3   57.09   11.70
  -1  -3  -3   62.59   12.10
  -1  -3  -3   52.29   19.00
   1   3   3   66.79   16.70
   3  -3   3  885.61  126.39
  -3  -3  -3  920.61  128.99
  -3  -3  -3  873.31  129.09
  -3  -3  -3  862.91  127.09
   3  -3   3  802.42  126.29
   3  -3   3  837.42  126.39
  -3  -3  -3  879.01  127.39
   3   3   3  966.40  129.09
   3   3   3  890.01  127.19
  -5  -3  -3   11.90   15.30
  -5  -3  -3   11.60    8.50
   5  -3   3    5.00    4.00
  -5  -3  -3   35.60   12.70
  -5  -3  -3    1.30   13.10
   5   3   3   14.90   14.00
   5   3   3    0.90    7.40
  -7  -3  -3 2039.40  304.87
   7  -3   3 2022.00  303.07
  -7  -3  -3 2150.38  305.67
  -7  -3  -3 2121.19  305.97
   7   3   3 2138.69  305.67
   7   3   3 2052.29  303.77
  -7   3  -3 2172.58  305.07
  -9  -3  -3   85.69   27.80
  -9  -3  -3  119.59   22.10
  -9  -3  -3   71.49   22.10
   9  -3   3   94.29   16.00
  -9   3  -3   74.79   18.60
   9   3   3  105.59   23.50
   9   3   3   75.09   18.10
   9   3   3   91.19   24.30
 -11  -3  -3  184.18   33.80
  11  -3   3  133.19   22.30
  11  -3   3  127.09   20.10
 -11  -3  -3  123.59   29.00
 -11  -3  -3  126.09   27.00
  11   3   3  111.09   27.90
  11   3   3  128.79   28.80
  11   3   3  120.39   23.90
 -11   3  -3  117.39   24.80
 -13  -3  -3   48.20   19.60
  13  -3   3   58.99   14.50
 -13  -3  -3   62.39   23.80
 -13  -3  -3   43.60   19.10
  13  -3   3   65.49   12.20
 -13   3  -3   32.20   17.00
  13   3   3   58.29   17.20
  13   3   3   36.50   24.60
  13   3   3   72.49   22.70
 -15  -3  -3  213.38   39.20
 -15  -3  -3  277.07   37.70
  15  -3   3  179.58   36.90
  15  -3   3  215.98   34.70
 -15  -3  -3  197.48   36.10
 -15  -3  -3  207.78   42.20
 -15   3  -3  248.28   38.30
 -15   3  -3  218.98   35.90
  15   3   3  255.37   44.80
 -15   3  -3  234.18   38.30
  15   3   3  271.97   45.80
  15   3   3  199.58   35.60
 -15   3  -3  222.88   38.10
  15   3   3  222.98   38.60
 -17  -3  -3   67.59   14.70
 -17  -3  -3   34.80   16.00
 -17  -3  -3   45.20   21.50
  17  -3   3   80.19   13.60
 -17  -3  -3   35.00   13.80
 -17  -3  -3   59.49   15.10
  17   3   3   82.29   27.80
  17   3   3   13.60   26.70
 -17   3  -3   58.59   19.30
  17   3   3   49.60   24.50
 -17   3  -3   44.10   15.00
 -17   3  -3   50.29   14.80
  17   3   3   46.30   15.00
 -17   3  -3   36.90   18.80
 -19  -3  -3   59.99   18.30
 -19  -3  -3   73.99   18.00
  19  -3   3   79.49   17.20
 -19  -3  -3   66.99   17.50
 -19  -3  -3   77.19   21.70
  19   3   3   61.49   17.20
 -19   3  -3   73.89   19.10
 -19   3  -3   54.79   21.50
  19   3   3   35.90   31.60
  19   3   3   -8.30   25.20
 -19   3  -3   87.19   18.30
 -21  -3  -3   35.10   15.50
  21  -3   3  -14.00   13.60
 -21  -3  -3    8.70   13.10
 -21  -3  -3   -4.20   13.40
 -21  -3  -3   10.80   15.70
 -21   3  -3    4.20   14.70
 -21   3  -3   27.70   22.20
 -21   3  -3   23.20   18.60
  21   3   3    6.10   13.10
 -23  -3  -3   23.30   12.40
 -23  -3  -3   19.60   13.10
  23  -3   3   30.40   10.50
 -23  -3  -3   11.70   16.00
 -23  -3  -3   19.90   18.00
  23  -3   3    0.80   15.70
  23   3   3   16.20   13.10
 -23   3  -3    2.20   22.90
 -23   3  -3   -1.50   15.70
 -23   3  -3    5.70   13.90
 -25  -3  -3   18.90   15.70
 -25  -3  -3   21.80   13.30
  25  -3   3   21.10   15.80
 -25  -3  -3   10.30   12.60
 -25   3  -3   49.50   20.40
  25   3   3   41.90   12.10
 -25   3  -3   26.80   19.50
 -25   3  -3   22.90   17.50
  27  -3   3   67.09   22.60
 -27  -3  -3   64.79   21.30
 -27  -3  -3   20.80   19.10
 -27   3  -3   50.19   21.50
 -27   3  -3  121.89   20.20
  29  -3   3   52.59   18.80
 -29  -3  -3    3.90   11.10
 -29  -3  -3   14.10   10.70
 -29   3  -3    5.90   10.70
 -29   3  -3    3.50   10.60
 -32  -4   3   -7.70   10.80
  32  -4  -3   12.10   10.20
  30  -4  -3   25.90   23.90
 -30  -4   3    1.80   11.00
 -30   4   3   -6.60   10.20
 -28  -4   3   55.19   20.40
  28  -4  -3   94.59   28.80
 -28   4   3   40.90   18.50
 -26  -4   3    8.90   15.60
  26  -4  -3   12.50   22.70
 -26  -4   3   18.50    9.50
 -26   4   3   -0.80   20.50
 -24  -4   3   42.50   16.60
 -24  -4   3   62.79   19.40
  24  -4  -3   72.29   19.10
 -24  -4   3   74.69   17.70
  24  -4  -3   51.59   20.20
 -24   4   3   75.09   19.90
 -24   4   3   69.19   25.10
  22  -4  -3   40.00   18.00
 -22  -4   3   54.69   18.80
 -22  -4   3   36.30   16.80
 -22  -4   3   72.79   16.60
  22  -4  -3   12.10   11.90
 -22   4   3   58.29   21.60
 -22   4   3   20.50   12.40
 -22   4   3   22.70   22.70
 -22   4   3   53.59   12.90
 -20  -4   3   39.80   13.70
  20  -4  -3  -11.40   21.10
 -20  -4   3   10.60   15.80
  20  -4  -3    9.40   17.90
 -20  -4   3   22.90   14.30
 -20  -4   3   18.50   22.00
  20  -4  -3   -8.00    8.70
 -20   4   3   16.10   11.00
 -20   4   3   22.20   16.00
  20   4  -3   33.80   29.70
 -20   4   3   -9.40   18.50
 -20   4   3   14.70   10.20
  20   4  -3   26.10   26.00
 -18  -4   3   76.49   25.00
 -18  -4   3   41.60   16.80
 -18  -4   3   72.69   16.30
 -18  -4   3   45.30   16.00
  18  -4  -3   28.00   12.00
  18  -4  -3   33.30   17.20
  18  -4  -3   47.30   20.70
  18   4  -3  -14.70   22.20
 -18   4   3   51.49   14.70
  18   4  -3   36.90   26.40
 -18   4   3   42.40   12.30
 -18   4   3   59.29   15.30
 -18   4   3   55.29   15.60
 -18   4   3   62.99   13.50
 -16  -4   3   -3.50   11.60
 -16  -4   3   -0.60   11.60
  16  -4  -3   -7.80   18.90
  16  -4  -3   14.80   12.70
 -16  -4   3   20.90   20.90
 -16  -4   3    4.70   13.20
  16   4  -3   16.60   21.20
 -16   4   3   10.10   11.20
 -16   4   3   14.20   13.00
  16   4  -3   -4.10   22.20
 -16   4   3   11.70   13.10
 -16   4   3   -4.40    8.60
 -14  -4   3   32.20   20.60
  14  -4  -3   -6.10   13.90
  14  -4  -3   12.60   10.80
  14   4  -3   19.70   20.90
  14   4  -3   27.20   21.30
 -12  -4   3  128.99   27.30
  12  -4  -3   81.19   22.00
  12  -4  -3   94.59   17.90
 -12   4   3   96.39   18.40
  12   4  -3   90.19   25.80
  12   4  -3   73.89   26.20
  10  -4  -3   -0.90   15.90
 -10  -4   3   12.60   12.00
  10  -4  -3    9.60    9.00
 -10  -4   3   17.40   18.00
  10   4  -3   13.30   17.00
  10   4  -3   -1.90   20.30
 -10   4   3   16.80   11.00
  -8  -4   3    4.10   11.10
  -8  -4   3    8.20   15.50
   8  -4  -3   16.70    9.00
   8  -4  -3    8.60   15.40
  -8   4   3   13.70   10.10
   8   4  -3   -2.40   14.70
   8   4  -3   26.00   15.40
   6  -4  -3  535.05   78.09
  -6  -4   3  482.45   75.79
   6  -4  -3  494.05   75.59
  -6  -4   3  508.65   78.19
  -6   4   3  560.74   77.09
   6   4  -3  485.75   77.89
   6   4  -3  517.85   77.89
  -4  -4   3  279.67   45.90
   4  -4  -3  313.27   46.60
   4  -4  -3  275.27   43.10
  -4  -4   3  255.77   43.40
   4   4  -3  306.37   46.00
  -4   4   3  310.67   45.60
  -2  -4   3    2.30    7.20
   2  -4  -3   -3.90    6.70
   2  -4  -3   23.40   13.70
  -2  -4   3   16.30   11.60
   2   4  -3   -0.90    7.90
  -2   4   3   13.70   14.60
   0  -4  -3  201.28   30.80
   0  -4  -3  224.38   35.00
   0  -4  -3  191.48   29.40
   0  -4   3  187.78   29.20
   0  -4   3  192.48   31.50
   0   4   3  178.98   33.70
   2  -4   3    6.40    8.60
   2  -4   3    5.60    3.70
  -2  -4  -3   17.10   10.00
   2  -4   3   16.50    4.10
  -2  -4  -3   10.40   13.60
  -2  -4  -3    8.20    9.10
   2  -4   3   23.10    7.80
  -2  -4  -3   12.40   19.20
   2   4   3   -1.00   13.30
  -4  -4  -3   74.09   19.10
   4  -4   3   61.19   11.60
  -4  -4  -3   50.09   19.10
  -4  -4  -3   63.39   13.70
  -4  -4  -3   41.00   13.50
   4   4   3   48.50   19.00
   6  -4   3  470.95   70.59
  -6  -4  -3  465.15   75.89
  -6  -4  -3  454.75   72.99
  -6  -4  -3  500.75   75.39
   6   4   3  535.25   75.59
  -8  -4  -3  152.38   26.50
  -8  -4  -3  129.89   30.40
   8  -4   3  134.69   21.50
  -8  -4  -3  129.39   28.30
   8   4   3  100.19   27.90
  10  -4   3  880.81  130.79
 -10  -4  -3  924.31  134.09
  10  -4   3  895.01  129.79
 -10  -4  -3  925.11  134.99
 -10  -4  -3  902.61  135.69
  10   4   3  859.21  134.69
 -12  -4  -3  105.99   30.70
 -12  -4  -3   88.49   26.80
 -12  -4  -3  116.09   28.00
  12  -4   3  139.09   20.20
 -12   4  -3   86.69   25.70
  12   4   3  147.89   28.30
 -14  -4  -3   88.69   29.30
 -14  -4  -3   42.10   21.80
 -14  -4  -3   54.49   15.80
 -14  -4  -3   81.59   16.70
  14  -4   3   70.29   13.10
 -14   4  -3   49.80   17.30
  14   4   3   52.89   23.80
 -14   4  -3   52.09   19.00
  14   4   3   80.49   14.80
 -14   4  -3   55.49   15.20
 -14   4  -3   52.59   18.90
 -16  -4  -3   44.80   22.60
  16  -4   3   69.39   14.20
 -16  -4  -3   62.29   16.70
 -16  -4  -3   77.99   32.50
 -16  -4  -3   68.19   17.10
  16   4   3   83.09   27.20
 -16   4  -3   53.19   15.20
  16   4   3   39.90   13.70
 -16   4  -3   45.50   15.30
 -16   4  -3   50.49   19.10
 -16   4  -3   56.69   18.90
 -18  -4  -3   21.70   17.60
  18  -4   3    4.50   11.90
 -18  -4  -3   13.30   14.10
 -18  -4  -3   13.10   13.70
 -18   4  -3    7.90    9.90
  18   4   3    6.00   26.70
  18   4   3   -0.40   10.20
 -18   4  -3   -2.80   18.10
 -18   4  -3    5.50   16.90
  20  -4   3   12.10   11.90
 -20  -4  -3   26.90   19.70
 -20  -4  -3   16.70   13.80
 -20  -4  -3  -13.40   15.00
 -20   4  -3   -1.60   17.80
 -20   4  -3    0.80   15.20
 -20   4  -3  -13.70   15.40
  20   4   3    7.70   10.80
  22  -4   3   11.70   11.70
 -22  -4  -3   -5.60   15.90
 -22  -4  -3    1.60    9.10
 -22  -4  -3   36.00   20.40
  22   4   3  -17.50   11.80
 -22   4  -3   14.60   17.00
 -22   4  -3    5.60   17.00
 -22   4  -3   26.10   14.00
 -24  -4  -3   10.00   17.70
 -24  -4  -3   19.80   18.80
  24  -4   3    7.00   11.50
 -24  -4  -3   10.80   12.30
 -24   4  -3   11.80   19.00
 -24   4  -3   -3.60   14.00
 -26  -4  -3  -18.30   16.70
  26  -4   3   18.40   16.10
 -26  -4  -3   -4.90   10.60
 -26  -4  -3   -3.20   17.00
 -26   4  -3    3.50   12.60
 -26   4  -3    4.60   17.70
  28  -4   3  -12.30   12.60
 -28  -4  -3    8.60   15.00
 -28  -4  -3    0.90    9.90
 -28  -4  -3   15.10   11.90
 -28   4  -3    9.00    9.70
 -28   4  -3   -7.70   16.20
  30  -4   3    7.40   10.00
 -30  -4  -3    6.80    9.80
 -30   4  -3   -1.30    8.80
 -31  -5   3   24.10    9.70
  31  -5  -3   10.70   13.00
  29  -5  -3   16.00   17.80
  27  -5  -3   -5.30   17.40
 -27  -5   3   24.60   12.40
 -27  -5   3    9.50   16.80
  27   5  -3   -4.70   11.80
 -25  -5   3   -0.20   11.40
 -25  -5   3   -8.40   11.70
  25  -5  -3    2.80   19.10
  25   5  -3  -21.30    9.70
 -25   5   3   -2.90   19.10
 -25   5   3  -15.10   17.70
 -23  -5   3   35.00   14.70
 -23  -5   3    2.80   16.20
  23  -5  -3   54.99   22.20
  23  -5  -3   30.40   12.70
 -23   5   3    8.70   14.90
  23   5  -3   23.70   13.20
 -21  -5   3    6.10   11.20
  21  -5  -3   72.79   20.60
 -21  -5   3   13.50   17.70
  21  -5  -3  -16.50    8.80
 -21  -5   3   22.20   14.60
 -21   5   3   24.80   15.60
 -21   5   3   38.40   19.80
 -19  -5   3   68.89   19.20
 -19  -5   3   89.09   21.90
  19  -5  -3   65.89   19.60
 -19  -5   3   85.39   30.50
  19  -5  -3   71.29   26.90
  19  -5  -3   79.19   16.30
 -19  -5   3  102.79   18.20
 -19   5   3   74.99   16.50
  19   5  -3   69.49   29.10
 -19   5   3   78.19   19.50
 -19   5   3   79.79   21.00
 -19   5   3   91.29   20.20
 -19   5   3   71.29   23.40
  19   5  -3   41.50   32.10
  17  -5  -3   -0.30   14.10
 -17  -5   3    8.00   12.70
 -17  -5   3    2.60   12.20
 -17  -5   3   39.50   16.20
 -17  -5   3    3.90   14.80
  17  -5  -3   13.50   22.60
  17   5  -3   18.90   23.70
 -17   5   3    6.10    8.90
 -17   5   3   15.50   12.70
 -17   5   3    9.70   16.20
  17   5  -3   16.90   26.50
 -17   5   3    3.20   13.80
 -15  -5   3   32.60   15.60
  15  -5  -3   38.90   13.90
 -15  -5   3   31.80   13.50
  15  -5  -3   32.60   21.80
 -15  -5   3   55.69   14.50
 -15  -5   3    1.90   20.70
  15   5  -3   23.60   25.60
 -15   5   3   19.10   12.70
 -15   5   3   36.20   12.40
  15   5  -3   41.70   24.10
 -15   5   3   34.40   11.00
 -13  -5   3  134.89   31.00
 -13  -5   3  156.88   22.80
  13  -5  -3   78.19   21.10
  13  -5  -3  155.68   30.10
  13   5  -3  109.29   34.40
 -13   5   3  109.29   24.00
  13   5  -3  106.09   29.70
 -13   5   3  114.69   22.00
  11  -5  -3   24.90   15.20
 -11  -5   3   33.70   14.70
  11  -5  -3   26.90   10.50
 -11  -5   3   21.60   20.60
  11   5  -3    4.10   18.10
  11   5  -3  -10.40   18.00
   9  -5  -3   47.10   17.20
  -9  -5   3   62.29   22.20
   9  -5  -3   36.20   12.70
  -9  -5   3   76.69   16.70
   9   5  -3   53.69   20.30
  -9   5   3   70.59   15.10
   9   5  -3   47.50   22.40
   7  -5  -3    1.60    9.30
  -7  -5   3   -4.90   15.10
  -7  -5   3    0.60   11.30
   7  -5  -3   19.10   18.20
  -7   5   3   15.80   12.60
   7   5  -3    6.20   15.10
   7   5  -3   -8.90   15.40
   5  -5  -3  115.59   20.20
  -5  -5   3  116.09   25.20
  -5  -5   3  147.19   22.00
   5  -5  -3  127.79   28.20
  -5   5   3  102.89   22.70
   5   5  -3  106.89   23.50
   3  -5  -3   50.19   11.90
   3  -5  -3   64.29   18.70
  -3  -5   3   56.89   16.50
  -3  -5   3   52.69   12.40
  -3   5   3   43.90   16.00
   3   5  -3   41.30   13.70
  -1  -5   3  161.78   27.70
  -1  -5   3   99.09   25.60
  -1  -5   3  155.18   22.40
   1  -5  -3  122.59   23.60
   1  -5  -3  114.79   27.90
  -1   5   3  163.18   29.70
   1  -5   3   70.79   16.80
   1  -5   3   73.49   12.70
  -1  -5  -3   66.49   21.10
  -1  -5  -3   75.49   15.90
   1   5   3   35.40   18.80
   3  -5   3  178.98   27.10
   3  -5   3  148.29   24.00
  -3  -5  -3  189.38   33.30
  -3  -5  -3  150.28   25.80
  -3  -5  -3  122.29   30.00
  -3  -5  -3  158.38   26.10
   3   5   3  138.09   30.10
  -5  -5  -3   -7.10   18.00
  -5  -5  -3   27.20   13.80
   5  -5   3   39.00   11.70
  -5  -5  -3    4.30   17.60
   5  -5   3   42.20    7.20
  -5  -5  -3   24.40   11.40
   5   5   3   39.40   18.10
   7  -5   3  111.39   19.00
  -7  -5  -3  107.49   28.20
  -7  -5  -3   75.79   25.40
   7  -5   3  109.79   16.80
  -7  -5  -3   83.79   21.70
   7   5   3  134.39   27.70
  -9  -5  -3   15.60   18.00
  -9  -5  -3   31.70   21.20
   9  -5   3   21.80    5.90
  -9  -5  -3   29.70   15.70
   9   5   3   -1.70   17.50
 -11  -5  -3   52.79   15.40
 -11  -5  -3   69.69   27.40
  11  -5   3   85.39   13.60
 -11  -5  -3   43.40   21.50
 -11  -5  -3   49.00   23.20
 -11  -5  -3   90.09   16.60
 -11   5  -3  102.49   16.40
  11   5   3   74.69   21.80
 -13  -5  -3   87.69   37.50
 -13  -5  -3  179.18   31.80
 -13  -5  -3  151.48   37.60
  13  -5   3  228.58   29.90
 -13  -5  -3  172.78   31.30
 -13  -5  -3  186.98   30.80
  13   5   3  187.88   39.70
  13   5   3  197.28   33.30
 -13   5  -3  232.78   33.00
 -13   5  -3  155.58   32.10
 -15  -5  -3   32.90   12.20
 -15  -5  -3   -8.40   20.20
 -15  -5  -3   34.50   14.60
  15  -5   3   51.49   12.20
 -15  -5  -3   39.30   15.20
  15   5   3   47.80   21.10
 -15   5  -3   40.70   18.40
 -15   5  -3   62.39   14.60
  15   5   3   78.59   17.60
 -17  -5  -3  324.57   55.19
  17  -5   3  374.56   54.99
 -17  -5  -3  344.37   56.19
  17   5   3  273.37   65.49
 -17   5  -3  471.85   64.69
 -17   5  -3  335.67   56.59
 -17   5  -3  411.16   58.99
 -19  -5  -3    4.30    9.90
 -19  -5  -3   -6.50   10.70
  19  -5   3    6.90   11.00
 -19   5  -3  -31.50   17.60
 -19   5  -3   -0.30   15.50
 -19   5  -3   -7.00   20.40
  21  -5   3   17.30   14.00
 -21  -5  -3   17.00   13.00
 -21  -5  -3   -9.10   16.10
 -21   5  -3   23.30   19.60
 -21   5  -3  -14.60   15.70
 -23  -5  -3  -21.30   11.70
 -23  -5  -3   10.10   17.20
 -23   5  -3    9.30   22.20
 -23   5  -3   13.20   13.30
 -25  -5  -3   20.00   17.00
  25  -5   3   17.70   13.00
 -25  -5  -3  -20.80   10.60
 -25   5  -3   32.10   17.10
 -25   5  -3   17.20   19.50
  27  -5   3   45.30   17.60
 -27  -5  -3   38.90   12.70
 -27  -5  -3   22.20    9.30
 -27   5  -3   32.30   14.00
  29  -5   3   31.40   15.80
 -29  -5  -3   23.60   10.50
 -29   5  -3   22.10   11.20
  30  -6  -3   29.50   19.00
  28  -6  -3   30.00   24.00
 -28  -6   3   10.80    9.70
  28   6  -3  -16.20    8.10
 -26  -6   3    4.30   10.40
  26  -6  -3  -37.50   22.10
 -26   6   3    0.40   10.80
  26   6  -3   24.90   15.10
  24  -6  -3   29.90   16.80
 -24  -6   3   12.50   16.00
  24   6  -3   22.20   16.00
 -24   6   3   -6.20   19.30
  22  -6  -3   -7.60    9.80
 -22  -6   3    3.70   11.20
 -22  -6   3   -4.80   12.70
 -22   6   3   17.50   14.40
  22   6  -3  -14.50   10.20
 -22   6   3   25.50   21.20
  20  -6  -3   51.29   13.00
  20  -6  -3   58.59   18.40
 -20  -6   3   64.39   15.30
 -20  -6   3   39.50   17.70
 -20   6   3   54.19   22.40
 -20   6   3   70.49   16.30
  20   6  -3   61.59   19.60
 -20   6   3   55.49   21.60
  18  -6  -3   26.50   17.70
 -18  -6   3   32.50   15.50
 -18  -6   3    2.90   14.10
 -18   6   3   49.20   14.90
 -18   6   3   41.80   12.80
  18   6  -3   33.20   16.50
 -18   6   3    9.40   18.70
 -16  -6   3   20.70   25.40
 -16  -6   3  -15.10   27.50
 -16  -6   3    7.80    9.80
  16  -6  -3   33.70   15.60
 -16  -6   3   25.10   12.90
  16  -6  -3    3.90   18.90
  16  -6  -3  -10.40    8.00
 -16  -6   3    6.40   12.50
  16   6  -3   33.90   25.20
 -16   6   3   -4.90    9.00
 -16   6   3   10.50   11.30
 -16   6   3    3.40   16.50
 -16   6   3   -1.20   14.10
  14  -6  -3    0.40   16.70
 -14  -6   3    3.90   11.20
  14  -6  -3   14.70   13.60
 -14  -6   3   42.20   27.80
 -14  -6   3   27.20   13.10
 -14  -6   3  -24.80   15.20
 -14  -6   3   14.40    8.30
  14   6  -3    8.40   22.80
 -14   6   3   10.20    9.00
 -14   6   3   -1.60    8.70
 -14   6   3   36.20   15.60
 -14   6   3   22.80   13.90
 -12  -6   3  303.77   43.80
  12  -6  -3  356.06   46.50
 -12  -6   3  363.86   55.89
  12  -6  -3  248.08   49.30
 -12  -6   3  262.67   45.60
 -12   6   3  267.77   44.40
 -12   6   3  264.17   44.20
  12   6  -3  455.85   57.39
 -12   6   3  267.17   45.40
  10  -6  -3   96.49   23.70
 -10  -6   3  126.19   20.00
 -10  -6   3   99.69   17.30
 -10  -6   3   97.29   29.10
 -10  -6   3   95.39   22.40
  10  -6  -3   81.79   19.40
  10   6  -3   64.19   28.10
 -10   6   3   80.39   19.00
  10   6  -3  115.09   19.90
   8  -6  -3  543.25   80.99
  -8  -6   3  538.15   78.29
   8  -6  -3  537.55   77.89
  -8  -6   3  505.15   82.49
  -8  -6   3  494.55   82.59
   8   6  -3  462.95   80.79
  -6  -6   3  560.74   90.19
   6  -6  -3  575.64   84.99
  -6  -6   3  591.04   88.99
   6  -6  -3  527.85   88.19
  -6  -6   3  609.94   86.09
  -6   6   3  553.44   86.59
   4  -6  -3  145.99   28.50
  -4  -6   3  248.18   38.40
   4  -6  -3  237.88   38.60
  -4  -6   3  193.58   29.60
  -4  -6   3  182.58   33.80
   4   6  -3  154.48   30.40
  -4   6   3  159.98   32.20
  -2  -6   3  278.07   58.79
   2  -6  -3  368.16   54.69
  -2  -6   3  358.56   53.59
   2  -6  -3  357.36   58.69
  -2  -6   3  372.66   56.59
  -2   6   3  342.87   56.19
   0  -6   3   29.00   16.60
   0  -6  -3   16.90   12.60
   0  -6   3   -1.50    9.50
   0  -6  -3   27.10   22.40
   0   6   3   -8.30   15.20
  -2  -6  -3  133.79   29.80
   2  -6   3  126.09   20.30
   2  -6   3  121.79   24.60
  -2  -6  -3  116.09   23.20
   2   6   3   91.79   26.60
  -4  -6  -3  566.84   82.09
   4  -6   3  531.15   80.19
  -4  -6  -3  545.05   86.49
   4  -6   3  561.34   82.49
   4   6   3  523.45   85.49
   6  -6   3   90.79   14.80
  -6  -6  -3   53.89   23.20
  -6  -6  -3   24.40   24.40
   6   6   3  125.89   25.90
  -8  -6  -3   45.10   21.90
  -8  -6  -3   13.40   22.00
  -8  -6  -3   19.00   11.10
   8  -6   3    8.10    6.90
  -8  -6  -3   27.40   10.30
   8   6   3    0.20   18.30
   8   6   3   26.90   10.10
 -10  -6  -3  145.49   33.60
  10  -6   3  170.68   26.40
 -10  -6  -3  143.19   27.80
 -10  -6  -3  168.68   27.40
 -10  -6  -3  141.29   37.70
 -10   6  -3  191.58   29.30
  10   6   3  174.38   30.20
  10   6   3  147.99   35.30
 -10   6  -3  169.98   31.30
 -12  -6  -3   27.00   25.30
 -12  -6  -3   -0.60   20.10
 -12  -6  -3   36.40   14.10
  12  -6   3   33.10   10.40
 -12  -6  -3   48.90   12.40
  12   6   3   36.20   15.40
 -12   6  -3   24.10   15.50
 -12   6  -3   45.90   12.20
  12   6   3   43.40   23.60
 -14  -6  -3  -40.90   26.80
 -14  -6  -3   57.59   14.30
 -14  -6  -3   49.80   20.80
  14  -6   3   58.59   13.30
 -14  -6  -3   56.89   16.50
  14   6   3   81.69   18.60
 -14   6  -3   48.30   16.70
 -14   6  -3   70.69   16.80
  14   6   3   21.50   24.50
 -16  -6  -3  -22.10   12.30
 -16  -6  -3   15.00   10.80
  16  -6   3   -7.70    9.30
 -16  -6  -3    7.50   14.10
  16   6   3   29.80   16.50
 -16   6  -3  -16.00   11.60
  18  -6   3   64.39   15.50
 -18  -6  -3   86.69   17.40
 -18  -6  -3   43.00   17.50
 -18  -6  -3   49.00   16.50
 -18   6  -3   64.99   18.80
  18   6   3   62.99   17.50
 -20  -6  -3    2.80   16.10
 -20  -6  -3    4.50   12.70
  20   6   3    7.60   13.10
 -20   6  -3   17.80   21.00
 -22  -6  -3  -20.80   15.20
 -22  -6  -3   -4.20   12.20
 -22   6  -3   11.20   15.10
 -24  -6  -3   -2.40   14.90
 -24  -6  -3    3.90    8.30
 -24   6  -3    2.30   15.00
  26  -6   3   -2.40    9.90
 -26  -6  -3   10.10    7.90
 -26  -6  -3    4.80    9.90
 -26   6  -3    7.40   13.90
 -28  -6  -3    3.90    6.20
  28  -6   3  -20.40   14.30
 -28   6  -3   13.50   11.60
 -27  -7   3    4.70    8.70
  27  -7  -3   37.20   23.40
  27   7  -3   10.20    9.40
  25  -7  -3    3.10   14.90
 -25  -7   3   19.10   10.70
  25   7  -3   22.00   14.70
  23  -7  -3  -11.60   14.50
 -23  -7   3  -22.10   13.90
  23   7  -3  -13.00    9.50
 -23   7   3    6.30   13.00
 -21  -7   3   63.39   17.40
 -21  -7   3   67.79   18.80
  21  -7  -3  118.39   16.70
 -21   7   3   37.90   22.80
  21   7  -3   65.99   21.00
  19  -7  -3    5.80   14.80
  19  -7  -3   -6.60    9.70
 -19  -7   3   -7.80   13.00
  19  -7  -3   16.80    8.10
 -19  -7   3    4.40   10.50
  19   7  -3   -8.40   15.10
 -19   7   3  -12.00   11.30
 -19   7   3   -6.90   11.10
 -17  -7   3   -5.90    9.80
 -17  -7   3   -1.60   13.30
  17  -7  -3   18.00   17.50
  17  -7  -3    5.80    9.60
 -17   7   3    7.70   11.60
  17   7  -3    1.60   11.30
 -17   7   3    7.80   15.70
 -15  -7   3  155.68   24.50
  15  -7  -3   83.99   31.90
 -15  -7   3   73.49   20.60
 -15  -7   3  121.19   24.30
  15  -7  -3  129.99   24.90
  15  -7  -3  116.89   20.00
 -15   7   3  178.28   23.20
 -15   7   3   80.29   24.20
  15   7  -3   91.69   23.50
 -15   7   3   82.89   23.10
 -13  -7   3   96.99   32.70
 -13  -7   3   47.90   13.20
 -13  -7   3   41.00   11.80
 -13  -7   3   51.09   30.20
  13  -7  -3   59.79   28.10
  13  -7  -3   27.70   16.50
  13  -7  -3   56.59   12.10
 -13   7   3   51.59   12.40
  13   7  -3   30.70   15.90
 -13   7   3   27.50   15.20
 -13   7   3   54.09   16.20
  13   7  -3   83.89   30.30
 -13   7   3   67.69   19.70
 -11  -7   3  209.98   36.20
 -11  -7   3  190.58   46.80
  11  -7  -3  180.08   44.10
  11  -7  -3  224.38   35.70
  11  -7  -3  237.48   37.90
 -11  -7   3  260.77   35.60
 -11  -7   3  217.28   47.20
  11   7  -3  173.88   43.40
  11   7  -3  220.48   36.20
 -11   7   3  234.88   37.40
 -11   7   3  223.38   36.00
  -9  -7   3  136.39   28.20
   9  -7  -3  193.08   35.30
   9  -7  -3  135.29   22.30
  -9  -7   3   90.29   32.20
  -9  -7   3  126.29   25.20
   9  -7  -3  152.58   24.20
  -9  -7   3  131.49   34.90
  -9  -7   3  127.79   22.30
   9   7  -3  159.48   25.80
   9   7  -3  129.99   24.60
  -9   7   3  142.49   24.80
  -9   7   3  102.79   23.80
   9   7  -3  153.08   34.40
  -7  -7   3  250.67   49.50
  -7  -7   3  298.17   42.40
   7  -7  -3  320.77   44.30
   7  -7  -3  231.88   47.90
  -7  -7   3  287.77   44.20
  -7  -7   3  299.07   51.89
   7  -7  -3  241.88   40.60
  -7  -7   3  310.97   41.40
  -7   7   3  232.08   42.20
  -7   7   3  274.57   41.80
   7   7  -3  225.08   42.00
   7   7  -3  251.27   42.10
   5  -7  -3   43.40   15.10
  -5  -7   3   53.09   15.90
   5  -7  -3   33.70   21.60
  -5  -7   3   43.70   22.00
  -5  -7   3   42.80   31.70
  -5  -7   3   26.50   11.80
  -5  -7   3   18.40   12.10
  -5   7   3   28.40   12.30
  -5   7   3   37.70   12.60
   5   7  -3   40.80   12.20
   5   7  -3   29.30   12.40
  -3  -7   3   65.59   20.20
   3  -7  -3   12.30   14.10
   3  -7  -3   11.10   20.80
  -3  -7   3   23.10   13.40
  -3   7   3    4.30   16.20
   3   7  -3   24.00   11.20
  -3   7   3   33.50   11.90
  -3   7   3   42.70   12.50
   1  -7  -3   48.70   21.80
  -1  -7   3    0.00   10.90
  -1  -7   3    1.40   19.40
   1  -7  -3    6.10   14.10
   1  -7  -3   20.60    8.20
  -1   7   3   14.00   11.30
   1   7  -3   16.50    8.10
  -1   7   3    0.60   14.40
  -1  -7  -3  570.34   91.69
   1  -7   3  628.74   95.49
  -1  -7  -3  627.34   92.19
  -1  -7  -3  717.03   94.29
   1  -7   3  745.83   92.49
  -1   7  -3  547.15   92.39
   1   7   3  610.34   92.59
  -3  -7  -3    2.40   21.00
   3  -7   3   -7.00   16.10
  -3  -7  -3    9.60    8.20
  -3  -7  -3    9.50   13.00
  -3  -7  -3    8.70    9.70
   3  -7   3    2.60    8.10
   3   7   3    9.30   19.40
  -3   7  -3   -4.40   10.70
   3   7   3   27.80   12.20
  -5  -7  -3  160.88   27.10
  -5  -7  -3  158.88   27.20
  -5  -7  -3  163.08   26.00
  -5  -7  -3  121.19   35.10
   5   7   3  221.78   37.10
   5   7   3  146.49   27.80
   5   7   3  144.39   28.30
  -7  -7  -3    4.20   10.20
  -7  -7  -3   17.20   10.60
  -7  -7  -3   23.50   10.00
  -7  -7  -3    7.50   23.40
   7  -7   3   11.10    8.00
   7   7   3   11.90   19.40
   7   7   3   19.80   13.50
  -9  -7  -3   72.79   17.40
   9  -7   3   65.39   15.00
  -9  -7  -3   71.39   17.20
  -9  -7  -3   55.39   29.40
  -9   7  -3  123.99   19.30
   9   7   3   34.20   25.30
   9   7   3   87.99   19.40
  11  -7   3   14.20    9.70
 -11  -7  -3   21.30   28.00
 -11  -7  -3   22.40   12.70
 -11  -7  -3   24.20   12.30
  11   7   3  -11.20   21.00
  11   7   3   54.09   16.20
 -11   7  -3   20.20   14.10
 -13  -7  -3    0.30    8.50
 -13  -7  -3   -6.10   42.20
  13  -7   3   -5.80    9.30
 -13  -7  -3   -1.60   11.30
 -13   7  -3  -21.90   14.50
  13   7   3  -16.80   13.90
 -15  -7  -3   96.19   19.60
 -15  -7  -3   51.99   19.20
  15  -7   3   82.39   17.30
  15   7   3   73.19   21.10
 -15   7  -3  107.59   22.70
  17  -7   3   13.00   10.10
 -17  -7  -3   -4.80   11.30
 -17  -7  -3   -5.20    9.50
 -17   7  -3    5.40   16.10
  17   7   3   -7.90   11.70
 -19  -7  -3   21.40   10.70
 -19  -7  -3    3.20    7.90
  19   7   3   25.10   12.70
 -19   7  -3    0.70   17.50
 -21  -7  -3    6.20    8.80
 -21  -7  -3   -1.30   10.90
  21   7   3  -16.50   10.00
 -21   7  -3    3.40   17.40
 -23  -7  -3  -15.10   10.50
 -23  -7  -3   10.70   10.20
 -23   7  -3   -3.50   12.00
  25  -7   3    1.50   12.20
 -25  -7  -3   -1.90    9.30
 -25   7  -3    9.10   11.70
  26  -8  -3    7.40   15.80
  26   8  -3   -2.30    8.20
  24  -8  -3  -23.00   19.70
  24   8  -3   -3.40    9.20
  22  -8  -3    7.30   10.40
 -22   8   3    6.70   11.90
  22   8  -3   -7.50   15.00
  20  -8  -3   44.60   15.40
  20  -8  -3   60.09   13.60
 -20   8   3   61.89   20.40
  20   8  -3   39.00   18.30
  18  -8  -3   11.70   16.00
 -18  -8   3   15.70   13.70
 -18   8   3   38.80   17.40
 -18   8   3   11.60   15.10
  18   8  -3   21.80   16.10
 -16  -8   3   43.80   13.10
  16  -8  -3   40.60   17.10
  16  -8  -3   50.49   12.30
  16   8  -3   33.80   17.40
 -16   8   3   12.20   17.80
 -16   8   3   38.00   16.50
 -14  -8   3   24.30   10.70
 -14  -8   3   13.10    9.90
  14  -8  -3   33.00   15.30
  14  -8  -3   10.10   10.00
 -14   8   3   24.50   12.50
  14   8  -3   32.30   16.20
  12  -8  -3   11.50    8.90
  12  -8  -3   -6.70   17.10
 -12  -8   3    8.20    9.70
 -12  -8   3   -5.10   12.80
  12  -8  -3   -2.10    9.80
  12   8  -3    0.40   14.40
 -12   8   3   10.60   10.90
 -10  -8   3  157.48   36.30
 -10  -8   3   92.49   20.00
  10  -8  -3   96.69   20.60
  10  -8  -3   65.19   28.20
 -10  -8   3  141.99   41.80
 -10  -8   3   70.49   17.30
  10  -8  -3  114.49   17.80
 -10   8   3   87.09   20.50
 -10   8   3   88.79   18.00
  10   8  -3   92.89   21.10
  -8  -8   3   15.40   19.80
  -8  -8   3    9.00   12.10
   8  -8  -3   21.10   16.70
   8  -8  -3   23.70    9.00
  -8  -8   3   -5.20   24.00
  -8  -8   3   13.70    8.80
   8  -8  -3  -16.40   25.60
   8   8  -3   21.70   14.30
  -8   8   3   10.00   12.80
  -8   8   3   35.80   14.40
  -6  -8   3    5.90   10.80
   6  -8  -3   28.00   24.60
  -6  -8   3   33.90   16.20
   6  -8  -3    4.70    8.00
   6  -8  -3   42.50   17.10
  -6  -8   3  -17.90   20.80
  -6  -8   3  -10.30    7.70
  -6   8   3    6.00   11.20
   6   8  -3    7.70   11.60
   6   8  -3   -4.70   12.00
  -6   8   3    1.60    8.40
  -4  -8   3  219.08   36.10
   4  -8  -3  219.28   46.70
  -4  -8   3  188.28   41.30
   4  -8  -3  192.98   31.90
   4  -8  -3  197.58   34.50
  -4  -8   3  201.18   31.60
  -4  -8   3  194.98   33.90
  -4   8   3  208.08   33.80
   4   8  -3  208.48   33.70
  -4   8   3  179.28   33.20
   4   8  -3  221.28   34.30
   2  -8  -3   49.99   26.30
  -2  -8   3   15.60   24.10
  -2  -8   3   10.50    7.40
   2  -8  -3   17.30    8.40
   2  -8  -3   12.00   17.10
  -2  -8   3    8.70   14.80
   2  -8  -3    9.00    9.60
  -2   8   3   -1.20    8.40
   2   8  -3   10.00   10.80
  -2   8   3   10.90   12.10
   2   8  -3   21.30   10.90
   0  -8  -3   51.89   13.00
   0  -8   3   72.59   25.60
   0  -8  -3   81.49   18.50
   0  -8  -3   62.49   26.90
   0  -8   3   48.90   16.30
   0  -8  -3   80.69   14.90
   0   8   3   54.69   15.80
   0   8   3   53.69   15.90
   0   8  -3   44.30   14.70
  -2  -8  -3   34.70   12.60
  -2  -8  -3   35.50   16.70
  -2  -8  -3   12.40   23.70
   2  -8   3   31.30   22.70
  -2  -8  -3   32.10   10.70
   2   8   3   37.80   20.90
   2   8   3   35.00   14.70
   2   8   3   47.10   14.20
  -2   8  -3   29.90   12.10
  -4  -8  -3   73.89   16.40
  -4  -8  -3   61.39   14.30
  -4  -8  -3   75.99   28.20
   4  -8   3   57.99   15.50
   4   8   3   61.29   17.50
   4   8   3   70.59   30.80
  -4   8  -3   77.79   16.40
  -6  -8  -3   12.50   11.80
   6  -8   3   31.40   11.70
  -6  -8  -3   33.30   11.60
  -6  -8  -3    9.50    9.20
  -6  -8  -3   -9.10   25.10
   6   8   3   -6.50   24.10
   6   8   3   29.10   14.50
  -8  -8  -3   65.09   17.10
  -8  -8  -3   88.19   17.80
  -8  -8  -3   63.79   15.60
   8  -8   3   72.19   16.20
  -8  -8  -3   38.30   30.50
   8   8   3   84.29   19.50
   8   8   3   22.00   29.70
  10  -8   3   33.20   12.00
 -10  -8  -3   35.30   14.70
 -10  -8  -3   33.70   18.60
 -10  -8  -3   55.39   13.40
  10   8   3   43.30   17.40
 -10   8  -3   54.59   16.90
 -12  -8  -3  194.38   32.40
  12  -8   3  165.08   30.10
 -12  -8  -3  199.68   32.40
  12   8   3  166.98   33.80
  14  -8   3   48.60   14.20
 -14  -8  -3   82.09   17.60
 -14  -8  -3   53.59   15.00
  14   8   3   57.69   20.10
 -16  -8  -3   10.00   13.30
 -16  -8  -3    4.90    8.70
  16   8   3   -9.60   16.30
 -18  -8  -3   -4.30   11.80
 -18  -8  -3    2.40    8.20
 -18   8  -3   21.50   11.70
  18   8   3   14.80   12.00
 -20  -8  -3   61.19   15.60
 -20   8  -3   13.00   16.50
  20   8   3   94.39   16.50
 -22  -8  -3   -0.10   10.30
  22   8   3  -10.70   13.00
 -22   8  -3    2.80    9.70
  24  -8   3   13.70   11.00
 -24  -8  -3    8.90    6.90
 -24   8  -3   -1.20    8.40
  24   8   3   -9.30   13.20
  25  -9  -3   30.20   14.70
 -25  -9   3    2.40    5.50
  25   9  -3   14.90    8.10
  23  -9  -3    3.70   19.90
  23   9  -3   -0.20    8.80
  21  -9  -3   -9.00   11.00
  21   9  -3    6.50    9.90
  19  -9  -3   11.30   10.90
  19  -9  -3  -14.70   10.10
  19   9  -3  -27.30    8.90
  17   9  -3   -0.30   15.40
 -17   9   3   27.50   18.30
  15  -9  -3   81.69   17.40
 -15   9   3  102.19   19.90
  15   9  -3   75.59   21.90
  13  -9  -3   21.10   17.10
  13  -9  -3   29.60   12.40
 -13  -9   3   17.20   10.00
 -13  -9   3   13.10   13.60
  13   9  -3   -7.20   15.50
 -13   9   3    1.30   17.50
 -11  -9   3    3.80   11.60
 -11  -9   3   -0.50    9.50
  11  -9  -3   -8.90   15.50
  11  -9  -3   -1.40    9.40
  11  -9  -3    9.00   10.60
 -11   9   3   18.50   11.90
  11   9  -3   -3.30   15.30
  -9  -9   3  167.88   28.30
  -9  -9   3  188.88   30.40
   9  -9  -3  190.18   28.10
  -9   9   3  206.38   32.20
  -9   9   3  121.19   28.00
   9   9  -3  163.28   30.90
  -7  -9   3   21.80   12.70
   7  -9  -3   11.80    9.50
   7  -9  -3   62.19   17.30
  -7  -9   3   17.30    9.90
  -7   9   3    6.00   13.40
  -7   9   3    2.40   10.50
   7   9  -3   -2.00   14.10
   5  -9  -3  138.99   23.70
  -5  -9   3  131.29   23.50
   5  -9  -3  140.79   30.50
  -5   9   3  122.29   25.90
  -5   9   3  133.09   25.00
   5   9  -3  164.18   26.40
  -3  -9   3   24.70   10.20
   3  -9  -3   52.39   13.20
   3  -9  -3   39.20   21.00
   3  -9  -3   32.40   11.10
   3   9  -3   30.80   13.10
   3   9  -3   28.50   14.20
  -3   9   3   42.50   14.60
  -3   9   3   32.80   14.20
  -1  -9   3  246.78   64.19
  -1  -9   3  194.98   32.10
   1  -9  -3  181.98   32.40
   1  -9  -3  199.18   32.00
  -1   9   3  232.88   32.70
  -1   9   3  200.28   32.40
   1   9  -3  157.88   33.10
  -1  -9  -3   19.90   10.70
  -1  -9  -3   55.59   11.60
   1  -9   3   30.80   16.30
  -1   9  -3   28.50   13.10
   1   9   3   30.30   11.50
  -3  -9  -3   33.90   13.40
  -3  -9  -3    5.10   10.10
   3  -9   3   26.80   13.80
   3   9   3   29.20   14.70
  -3   9  -3   -0.30   11.30
  -5  -9  -3   94.49   17.90
  -5  -9  -3  122.99   21.80
   5  -9   3   92.09   20.00
   5   9   3   66.59   21.40
   7  -9   3   72.19   17.10
  -7  -9  -3   59.99   14.90
  -7  -9  -3   72.59   18.50
   7   9   3   85.19   20.30
  -9  -9  -3   59.99   17.60
  -9  -9  -3   67.59   17.60
   9  -9   3   77.89   17.80
  -9  -9  -3  131.99   21.30
   9   9   3   67.89   20.70
 -11  -9  -3   -6.90   13.80
 -11  -9  -3  -32.60   10.60
  11   9   3   -8.20   15.10
 -13  -9  -3   41.40   16.60
 -13  -9  -3  101.29   16.90
  13   9   3   40.60   19.50
 -15  -9  -3    4.10   12.20
 -15  -9  -3   25.90   11.20
  15   9   3   14.00   16.20
 -17  -9  -3    3.10   11.30
 -17  -9  -3    6.30   11.80
  17   9   3   12.20   11.40
 -19  -9  -3    5.40    6.70
 -19  -9  -3    3.50    8.20
  19   9   3   -7.40   13.80
 -21  -9  -3   -7.40    9.80
  21   9   3   33.10   11.10
 -23  -9  -3    9.70    6.30
  22 -10  -3   20.00   13.80
  22  10  -3    4.30    7.30
  20 -10  -3   15.20    9.50
  20 -10  -3   12.40   12.70
  20  10  -3   -3.20    8.40
  18 -10  -3   11.50   13.00
  18 -10  -3    7.20   11.70
  18  10  -3    8.70   10.30
  16  10  -3   11.70   15.60
 -16  10   3   37.50   16.90
  14 -10  -3    7.90    7.10
 -14  10   3    0.10   11.30
  14  10  -3   -0.90   15.00
  12 -10  -3   15.00    8.00
  12 -10  -3   13.20   10.10
 -12 -10   3   16.60    9.70
  12  10  -3   19.20   15.60
 -12  10   3   10.70   16.50
 -10 -10   3  111.09   23.90
  10 -10  -3  174.98   23.20
  10 -10  -3   73.79   22.60
 -10 -10   3  124.49   22.60
  10  10  -3  114.49   25.40
 -10  10   3  164.18   24.90
   8 -10  -3   22.20   10.00
   8 -10  -3   10.70    8.60
  -8 -10   3    5.00   10.30
  -8 -10   3   13.20   11.80
  -8  10   3   10.50   11.30
   8  10  -3   17.40   14.60
   6 -10  -3   -1.90   12.50
   6 -10  -3   29.90   10.30
  -6 -10   3   21.80   10.80
   6 -10  -3   -5.60   26.90
  -6  10   3   -6.80   14.70
   6  10  -3   13.00   13.60
  -6  10   3   25.70   11.50
   4 -10  -3  153.88   26.50
  -4 -10   3  176.08   27.00
  -4 -10   3  210.98   34.70
   4 -10  -3   82.19   30.20
   4  10  -3  153.78   27.50
  -4  10   3  158.88   28.00
  -2 -10   3   10.60    9.60
   2 -10  -3   18.10    8.60
  -2 -10   3    4.10   15.80
   2 -10  -3   13.00   10.20
  -2  10   3    0.50    9.60
   0 -10  -3    6.30    9.80
   0 -10  -3    6.60   11.70
   0 -10   3   19.60   18.00
   0 -10   3    2.70    8.80
   0  10   3    3.50   14.00
   2 -10   3   48.20   11.80
  -2 -10  -3   42.80   15.20
  -2 -10  -3   39.10   12.80
   2 -10   3   39.60   18.10
   2  10   3   42.30   17.10
  -4 -10  -3   94.89   22.10
   4 -10   3  107.89   19.00
  -4 -10  -3   97.89   19.50
   4  10   3  104.09   20.80
  -6 -10  -3  -30.80   10.40
  -6 -10  -3   19.50   13.70
  -6 -10  -3    5.90   13.30
   6  10   3    7.40   15.50
  -8 -10  -3   35.50   14.50
  -8 -10  -3   18.90   15.40
   8  10   3   28.30   12.60
 -10 -10  -3    5.10   14.10
 -10 -10  -3    5.50   11.90
 -10 -10  -3    6.50    8.20
  10  10   3   15.60   15.80
 -12 -10  -3   15.80   12.10
 -12 -10  -3   13.70   10.40
  12  10   3    5.70   11.50
 -14 -10  -3   -7.80    8.50
 -14 -10  -3    0.20   11.40
  14  10   3  -18.70   14.50
 -16 -10  -3   49.50   13.20
 -16 -10  -3   63.19   14.30
  16  10   3   66.39   15.70
 -18 -10  -3   16.00    7.50
 -18 -10  -3    6.30    6.70
  18  10   3   -5.00    8.90
 -20 -10  -3   32.80    9.60
  20  10   3   45.70   11.10
  19 -11  -3    8.40   18.50
  19  11  -3    1.00   10.00
  17 -11  -3   13.70   11.80
  17 -11  -3   -5.60   16.70
  17  11  -3    6.10    8.20
  15 -11  -3   42.40   15.10
  15 -11  -3   32.60   12.00
  15  11  -3   56.09   12.80
 -13  11   3  -17.60    8.60
  13  11  -3    6.50    9.80
  11 -11  -3   21.30   11.90
 -11 -11   3   38.60   11.50
  11 -11  -3   65.79   13.80
  11  11  -3   47.50   13.00
 -11  11   3   75.09   16.30
   9 -11  -3   20.00   11.00
  -9 -11   3    1.40    9.50
   9 -11  -3   11.90   10.10
  -9  11   3   -8.10   13.50
   9  11  -3   -1.50   13.10
   7 -11  -3   59.79   13.80
  -7 -11   3   51.59   13.60
   7  11  -3   47.80   14.70
   5 -11  -3   16.00   10.50
   5 -11  -3    7.00   13.00
  -5 -11   3   -0.10   10.20
   3 -11  -3   42.50   12.30
   3 -11  -3   22.90    9.10
  -3 -11   3   42.00   11.90
  -3  11   3   12.90   11.70
   1 -11  -3   25.10   12.10
  -1 -11   3   35.60   12.30
   1 -11  -3   47.80   13.40
  -1  11   3   45.00   14.40
  -1 -11  -3   30.70   12.90
  -1 -11  -3   30.40   10.60
   1 -11   3   31.70   11.60
  -1 -11  -3   47.80   13.10
   1  11   3    7.30   14.40
  -3 -11  -3   16.70   13.90
   3 -11   3    5.30    9.50
  -3 -11  -3   -6.60    8.50
  -3 -11  -3    9.00   12.20
   3  11   3  -12.70    9.40
  -5 -11  -3   15.90   13.80
  -5 -11  -3   16.80   13.60
   5 -11   3   25.40    9.60
  -5 -11  -3   -1.20   12.40
   5  11   3  -16.30    9.60
   7 -11   3   44.70   10.70
  -7 -11  -3   32.50   11.60
  -7 -11  -3   13.10   13.70
   7  11   3   -2.30   15.00
   9 -11   3    9.80    8.90
  -9 -11  -3    1.50    9.40
  -9 -11  -3   21.70   12.20
   9  11   3  -10.10   13.90
 -11 -11  -3   15.70   13.40
  11 -11   3    1.80    8.00
  11  11   3    5.50   10.30
 -13 -11  -3   -5.80    8.40
  13 -11   3    6.90    8.10
  13  11   3   -0.10    9.30
 -15 -11  -3    4.80   10.40
 -15 -11  -3    4.40    8.90
  15  11   3   10.70    9.20
 -17 -11  -3    4.80    6.50
  17  11   3   -6.80   10.60
  14 -12  -3   -1.70   16.80
  14 -12  -3   13.00   13.10
  12 -12  -3   10.80   14.70
  12 -12  -3    4.40   11.00
 -10 -12   3    6.70    7.30
  10 -12  -3    2.60    8.10
   8 -12  -3  -14.40    8.80
   8 -12  -3   25.40   13.90
  -8 -12   3   -9.90    7.90
  -6 -12   3   19.30    7.30
   6 -12  -3   17.60   13.50
   4 -12  -3   14.70   13.10
  -4 -12   3   -6.00    8.50
  -2 -12   3   13.60   10.10
   2 -12  -3   18.90   10.10
   2 -12  -3   39.60   14.70
   0 -12  -3   23.80   14.70
   0 -12  -3    1.70    9.30
   0 -12   3    4.30    8.90
   0  12   3    9.10   12.70
  -2 -12  -3   33.00   14.80
   2 -12   3   -1.30    8.60
   2  12   3  -18.60   10.00
  -4 -12  -3   11.80    9.00
   4 -12   3   -7.30    8.30
   4  12   3    3.40    8.30
  -6 -12  -3   -1.70    8.10
   6 -12   3    8.40    6.00
   6  12   3    5.80   11.60
   8 -12   3  -13.60    7.50
  -8 -12  -3    2.90    7.60
  -8 -12  -3    6.00    7.10
   8 -12   3    5.70    5.50
   8  12   3   -4.70    8.10
 -10 -12  -3   20.80    8.60
  10 -12   3    3.30    5.70
  10  12   3   11.30    8.70
 -12 -12  -3   -9.60    9.70
  12 -12   3   -0.70    5.30
  12  12   3    0.50    7.30
   7 -13  -3   40.70   12.50
   7 -13  -3   15.20   14.70
   5 -13  -3   11.30    9.00
  -5 -13   3  -10.50    8.20
   5 -13  -3   14.00   16.60
  -3 -13   3    9.40    6.00
  -3 -13   3    3.30    7.20
   3 -13  -3   82.39   20.60
   3 -13  -3   14.10    7.30
   1 -13  -3    2.70    7.70
  -1 -13   3   14.20    7.50
  -1 -13   3    6.50    8.00
   1 -13   3    2.40    8.10
   1 -13   3   -0.10    7.10
  -1 -13  -3   -6.40   10.00
  -3 -13  -3   -2.00    7.00
   3 -13   3    2.00    6.30
   3 -13   3    2.30    8.20
   5 -13   3    4.80    8.20
  -5 -13  -3   15.40    7.50
 -30   0   4   -0.40    8.80
  30   0  -4  -29.70   19.00
 -28   0   4   75.09   21.60
 -28   0   4  100.09   20.00
  28   0  -4  129.99   28.40
 -28   0   4  109.89   20.50
  26   0  -4   29.00   32.80
 -26   0   4   62.89   17.30
 -26   0   4   65.39   18.00
 -24   0   4  129.29   26.30
 -24   0   4  113.49   25.10
  24   0  -4  136.69   31.90
 -24   0   4  162.58   25.50
 -24   0   4  150.28   26.60
 -24   0   4  135.19   27.60
  22   0  -4  263.77   50.39
 -22   0   4  241.58   40.90
 -22   0   4  252.77   42.20
 -22   0   4  263.27   40.90
 -22   0   4  249.58   41.00
  22   0  -4  277.67   42.40
 -22   0   4  219.78   40.40
 -20   0   4    1.40   13.70
 -20   0   4   11.70   10.40
 -20   0   4   -8.60   11.20
  20   0  -4   -6.60   13.40
 -20   0   4    1.50    8.40
  20   0  -4    2.20   14.60
  20   0  -4  -10.80   20.40
 -20   0   4   11.20   17.60
 -20   0   4    3.20   11.30
 -18   0   4   94.49   23.10
 -18   0   4  107.89   26.20
  18   0  -4   35.60   15.70
 -18   0   4   79.39   15.80
  18   0  -4   76.79   19.40
  18   0  -4   77.39   25.90
 -18   0   4  103.39   19.60
  16   0  -4  271.47   49.10
  16   0  -4  319.27   45.00
 -16   0   4  229.88   46.80
 -14   0   4   82.19   19.10
  14   0  -4   58.19   19.60
  14   0  -4   30.20   12.10
  12   0  -4   76.99   17.80
 -12   0   4  127.29   23.60
  12   0  -4  132.79   26.20
  10   0  -4  102.09   23.00
 -10   0   4  135.99   23.60
  10   0  -4  100.99   19.00
  -8   0   4  509.15   74.19
   8   0  -4  511.55   74.99
   8   0  -4  459.15   72.69
  -6   0   4 3187.48  442.06
  -6   0   4 2940.81  440.86
   6   0  -4 3026.90  442.16
   4   0  -4 5404.76  783.82
  -4   0   4 5346.17  782.82
  -4   0   4 5493.15  783.62
   2   0  -4  823.82  117.89
  -2   0   4  788.52  116.89
  -2   0   4  808.92  117.69
   0   0  -4  410.46   61.89
   0   0   4  410.86   60.59
   0   0  -4  448.66   61.69
   0   0   4  414.36   61.59
   0   0   4  389.16   61.59
  -2   0  -4 3136.79  456.05
  -2   0  -4 3319.57  456.55
   2   0   4 3177.98  455.35
   2   0   4 3095.89  456.05
   2   0   4 3031.50  456.45
   4   0   4   37.50    9.50
   4   0   4   41.80    7.60
  -4   0  -4   22.40   12.10
  -4   0  -4   41.60    9.90
  -6   0  -4  750.02  118.39
   6   0   4  845.42  118.89
   6   0   4  845.32  117.59
   6   0   4  750.22  118.49
  -6   0  -4  879.31  119.99
   8   0   4 1254.67  170.48
   8   0   4 1111.39  170.08
   8   0   4 1168.08  168.88
  -8   0  -4 1070.19  169.78
  -8   0  -4 1256.67  171.48
  10   0   4   66.79   16.70
  10   0   4   78.79   14.10
  10   0   4   66.99   18.30
 -10   0  -4   75.19   19.20
  12   0   4  232.28   34.90
  12   0   4  188.58   33.60
  12   0   4  169.38   30.40
 -12   0  -4  221.28   36.10
  14   0   4   91.29   23.10
 -14   0  -4   65.59   22.70
  14   0   4  107.59   18.40
 -16   0  -4   95.99   21.50
  16   0   4  106.69   23.50
  16   0   4   80.89   18.70
 -16   0  -4   83.89   17.70
 -16   0  -4   99.69   21.00
 -16   0  -4   73.59   17.80
  18   0   4  127.59   23.80
 -18   0  -4  134.49   23.20
  18   0   4  102.09   19.50
 -18   0  -4  127.79   23.80
 -18   0  -4  106.39   25.70
 -18   0  -4  111.29   22.00
  18   0   4   82.49   25.90
  20   0   4   60.19   13.60
 -20   0  -4   42.30   13.40
  20   0   4   74.69   20.00
 -20   0  -4   46.00   21.20
  20   0   4   24.70   22.60
 -20   0  -4   45.20   19.50
 -20   0  -4   75.19   18.10
 -22   0  -4   19.30   18.20
 -22   0  -4   11.40   14.90
  22   0   4    0.90   14.90
 -22   0  -4   18.40   14.70
  22   0   4   16.20   15.00
 -22   0  -4   -3.00   10.20
 -24   0  -4   80.09   24.00
 -24   0  -4   76.39   18.70
 -24   0  -4   63.19   18.50
 -24   0  -4  133.39   24.10
  24   0   4  133.89   25.10
 -26   0  -4   -6.20   18.30
 -26   0  -4   -4.00    8.90
  26   0   4   16.80   19.10
 -26   0  -4   -3.10   15.90
  28   0   4   19.30   14.20
 -28   0  -4   -3.20   11.70
 -28   0  -4  -15.90   27.50
 -28   0  -4   24.30   15.90
 -30   0  -4   26.60   12.70
 -30   0  -4    6.50   11.40
  30   0   4   20.20    7.10
  31  -1  -4    9.10   13.50
 -29  -1   4   28.60   11.50
  29  -1  -4   -6.10   24.10
 -29  -1   4   24.20   11.30
 -29   1   4   10.70    8.40
 -29   1   4   52.89   14.00
 -27  -1   4   80.99   25.20
  27  -1  -4  142.69   35.30
 -27  -1   4  139.89   26.50
 -27  -1   4  131.59   26.00
  27   1  -4  148.29   30.50
 -27   1   4  159.68   25.70
 -25  -1   4  234.78   37.20
 -25  -1   4  176.78   37.90
  25  -1  -4  205.98   42.80
 -25   1   4  249.28   36.80
 -25   1   4  235.88   40.60
 -25   1   4  221.78   38.40
  25   1  -4  259.87   44.20
 -23  -1   4   12.70   13.10
 -23  -1   4   18.40   13.70
 -23  -1   4   16.70   14.70
  23  -1  -4   53.89   24.60
 -23  -1   4    8.80    9.60
  23  -1  -4    6.60   19.50
 -23  -1   4   12.90   22.40
 -23   1   4   19.00   12.80
 -23   1   4   16.80   17.50
  23   1  -4   13.80   21.80
 -23   1   4   17.90   13.90
 -23   1   4   21.20    9.80
 -23   1   4   40.50   15.80
 -21  -1   4    6.40   13.30
  21  -1  -4   -1.50   14.50
 -21  -1   4    6.30   11.60
 -21  -1   4   10.60   12.60
 -21  -1   4    9.10   10.50
  21  -1  -4   10.80   16.40
 -21  -1   4   37.10   19.70
  21  -1  -4   40.60   24.30
 -21   1   4   14.10   13.80
  21   1  -4    6.90   17.80
  21   1  -4   -3.40   22.20
 -21   1   4   23.40   11.50
 -21   1   4    4.00   11.10
 -21   1   4    7.90   12.10
 -21   1   4   37.40   12.30
  19  -1  -4   45.20   17.50
 -19  -1   4   46.40   21.10
 -19  -1   4   51.09   14.90
 -19  -1   4   72.19   16.10
  19  -1  -4   41.50   21.60
  19  -1  -4   43.00   12.30
 -19  -1   4   42.60   11.10
  19   1  -4   20.90   22.70
 -19   1   4   38.10   12.50
  19   1  -4   37.70   16.00
 -19   1   4   41.90   14.50
 -19   1   4   35.50   25.20
 -19   1   4   54.79   19.20
 -19   1   4   34.90   12.70
 -19   1   4   54.19   13.60
  17  -1  -4   50.09   20.70
 -17  -1   4   17.90   18.50
  17  -1  -4   -2.60   13.70
 -17   1   4   48.60   16.90
 -17   1   4   72.09   20.70
  17   1  -4   41.60   21.50
  17   1  -4   60.29   16.30
  15  -1  -4    8.40   18.10
 -15  -1   4   29.30   17.40
  15  -1  -4    1.20   12.00
 -15   1   4   25.90   17.80
 -15   1   4   11.60   13.10
  15   1  -4   26.00   17.30
  15   1  -4    5.60   12.90
  13  -1  -4   79.09   21.00
 -13  -1   4   69.49   20.90
  13  -1  -4   46.30   15.10
  13   1  -4   87.39   21.90
  13   1  -4  102.29   18.10
 -13   1   4   96.79   20.00
 -11  -1   4   32.90   16.10
  11  -1  -4   34.90   11.50
  11  -1  -4   40.90   15.80
 -11  -1   4   13.50   11.00
  11   1  -4   25.00   16.10
  11   1  -4   47.70   12.50
 -11   1   4   53.29   17.10
  -9  -1   4  373.66   56.99
  -9  -1   4  404.46   59.59
   9  -1  -4  373.86   60.39
   9  -1  -4  379.56   57.29
  -9   1   4  417.46   58.99
   9   1  -4  336.07   57.29
   9   1  -4  396.96   59.89
   7  -1  -4 1827.22  265.57
  -7  -1   4 1821.62  265.37
   7  -1  -4 1840.42  264.07
  -7  -1   4 1789.82  263.97
  -7   1   4 1857.41  265.37
   7   1  -4 1793.92  265.77
   5  -1  -4  535.95   77.89
  -5  -1   4  527.05   77.59
   5  -1  -4  532.55   79.39
  -5  -1   4  521.75   78.99
   5   1  -4  493.25   78.99
  -5   1   4  571.44   79.29
  -3  -1   4  336.97   53.09
   3  -1  -4  365.16   53.39
  -3  -1   4  361.96   51.59
   3   1  -4  341.67   52.59
  -3   1   4  333.67   53.09
  -3   1   4  355.46   51.89
  -1  -1   4   24.60    4.80
   1  -1  -4   26.80   10.10
  -1  -1   4   27.20    7.40
  -1   1   4   30.20    6.40
   1   1  -4   19.40    7.30
  -1   1   4   28.20    9.60
  -1   1   4   26.50    7.10
   1  -1   4  109.09   17.40
  -1  -1  -4  106.19   20.70
  -1  -1  -4  108.89   18.80
   1  -1   4  101.79   19.00
   1  -1   4   99.99   17.60
   1   1   4  111.89   18.80
   1   1   4  139.99   20.00
   1   1   4  120.39   17.90
  -3  -1  -4 1644.84  210.28
  -3  -1  -4 1503.15  210.18
   3  -1   4 1356.06  208.98
   3  -1   4 1314.57  208.88
  -3   1  -4 1513.35  210.38
   3   1   4 1402.76  210.08
   3   1   4 1490.85  210.18
   3   1   4 1426.96  209.08
  -5  -1  -4 3336.07  475.65
   5  -1   4 3271.57  474.45
  -5  -1  -4 3210.88  475.45
   5   1   4 3191.58  474.35
  -5   1  -4 3432.06  475.75
   5   1   4 3133.39  475.45
   5   1   4 3416.26  475.65
   7  -1   4   29.70    5.10
   7  -1   4   19.90    8.30
  -7  -1  -4   21.00   14.00
  -7  -1  -4   -2.30   14.30
   7  -1   4   18.50    5.20
   7   1   4   43.40   11.90
  -7   1  -4   17.10   12.00
   7   1   4   16.10    8.30
   7   1   4   23.50   13.50
   9  -1   4  551.14   81.59
  -9  -1  -4  609.04   84.19
   9  -1   4  545.95   80.19
  -9  -1  -4  525.65   83.29
  -9   1  -4  612.04   84.09
   9   1   4  511.45   82.69
   9   1   4  534.25   82.99
   9   1   4  546.15   80.99
  11  -1   4  432.56   64.59
 -11  -1  -4  436.06   67.59
  11  -1   4  421.06   62.79
  11   1   4  396.66   65.79
 -11   1  -4  433.36   67.99
  11   1   4  413.16   66.99
  11   1   4  438.66   63.89
 -13  -1  -4   46.00   17.60
  13  -1   4   30.10    9.20
  13  -1   4   29.20   13.00
 -13   1  -4   50.49   16.70
  13   1   4   30.50   11.50
  13   1   4  -17.10   13.70
  13   1   4   31.40   18.40
 -15  -1  -4   -2.30    7.60
  15  -1   4   13.10   13.50
 -15  -1  -4   38.90   14.90
  15  -1   4   11.50    9.20
 -15  -1  -4   11.00   12.10
  15   1   4   -1.40   12.00
  15   1   4   -6.80   14.80
 -15   1  -4    4.60   16.00
  15   1   4  -12.40   15.50
 -15   1  -4   23.40   14.70
 -15   1  -4   16.70    9.50
 -15   1  -4   -2.90   12.90
 -17  -1  -4   -3.00   11.00
 -17  -1  -4    8.90   14.20
 -17  -1  -4   -2.90   12.50
  17  -1   4  -32.60   10.30
  17  -1   4    7.10   11.00
 -17  -1  -4   -3.50   15.50
 -17  -1  -4  -15.10    9.60
  17   1   4  -42.50   14.90
 -17   1  -4   16.10   12.50
  17   1   4   -0.30    8.50
 -17   1  -4   21.60   15.90
  17   1   4   -7.20   11.70
 -17   1  -4    3.00   15.30
 -17   1  -4   -4.70    9.90
  19  -1   4   83.29   19.30
 -19  -1  -4   54.19   17.20
 -19  -1  -4   71.59   22.50
 -19  -1  -4   73.29   19.10
 -19  -1  -4   93.09   18.10
 -19  -1  -4   92.49   16.80
  19  -1   4   48.10   20.70
 -19   1  -4  101.99   22.50
  19   1   4   40.60   16.50
 -19   1  -4  108.09   23.10
  19   1   4   99.69   22.30
 -19   1  -4   50.29   16.90
  19   1   4   62.59   29.00
 -19   1  -4   65.79   18.10
 -21  -1  -4    9.50   11.40
 -21  -1  -4   52.39   20.70
  21  -1   4   32.10   12.50
  21  -1   4   69.99   17.30
 -21  -1  -4   27.40   13.70
 -21  -1  -4  -12.80   13.30
 -21  -1  -4    6.80   16.00
 -21   1  -4   54.49   20.20
 -21   1  -4   18.40   20.10
 -21   1  -4   26.60   11.90
  21   1   4   11.20   20.20
 -21   1  -4   28.30   14.80
  21   1   4   -2.40   15.80
 -23  -1  -4   17.50   21.70
 -23  -1  -4  -14.90   14.50
 -23  -1  -4   22.20   15.40
 -23  -1  -4    9.30   15.30
  23  -1   4    1.10   17.80
  23  -1   4    9.80   14.10
 -23   1  -4  -15.90   20.50
  23   1   4   24.10   18.80
 -23   1  -4  -13.90   13.70
 -23   1  -4   -0.60   10.10
  23   1   4   13.90   17.90
 -23   1  -4   20.00   14.60
  25  -1   4   50.09   17.00
 -25  -1  -4   60.19   25.80
 -25  -1  -4   40.00   18.30
 -25   1  -4  103.39   25.00
 -25   1  -4   20.70   16.90
 -25   1  -4   79.99   24.10
  25   1   4  113.49   21.10
 -25   1  -4   63.09   16.00
 -27  -1  -4   -4.30    9.00
  27  -1   4   14.90   19.80
 -27  -1  -4   12.90   21.60
 -27   1  -4   12.20    9.60
 -27   1  -4  -18.50   19.10
  27   1   4  -13.80   12.30
 -27   1  -4   -0.90   15.10
  29  -1   4   -8.90    9.30
 -29  -1  -4  -16.60   10.60
 -29  -1  -4   -9.20   12.40
 -29   1  -4    3.50   13.80
 -29   1  -4   33.90   15.20
  29   1   4    6.10    8.70
 -29   1  -4    1.60    7.30
 -31  -1  -4   -2.40   10.20
  31  -1   4    2.90    7.60
 -31  -1  -4   11.40    8.20
 -31   1  -4   11.60   10.80
  32  -2  -4   32.00   14.20
  30  -2  -4   19.40   24.60
 -30   2   4   14.10   14.00
 -28  -2   4   32.60   12.70
  28  -2  -4   41.20   28.60
 -28  -2   4   23.60   11.10
 -28   2   4   32.00   13.30
 -26  -2   4   87.89   18.00
  26  -2  -4   47.50   28.90
 -26  -2   4   85.99   19.90
 -26  -2   4   63.59   16.80
 -26   2   4   61.29   22.30
 -26   2   4   77.59   23.80
 -26   2   4   84.79   16.30
 -26   2   4   53.09   16.00
 -24  -2   4   37.70   14.90
 -24  -2   4    4.50   13.50
  24  -2  -4   47.80   23.00
 -24  -2   4    9.10   15.70
  24  -2  -4   56.49   21.60
 -24   2   4   27.90   13.90
 -24   2   4   37.20   18.60
  24   2  -4   28.60   15.70
  22  -2  -4    1.30   23.30
  22  -2  -4   17.80   16.50
 -22  -2   4   23.70   10.70
 -22  -2   4   22.90   15.40
 -22  -2   4   27.40   23.40
 -22  -2   4   28.50    9.60
  22  -2  -4    9.50   14.10
  22   2  -4   -2.80   27.10
 -22   2   4    8.90   10.90
  22   2  -4   -5.80   16.00
 -22   2   4   17.20   13.70
 -22   2   4   -0.50   12.50
 -22   2   4    7.50   11.90
 -20  -2   4  167.98   39.80
  20  -2  -4  176.68   34.00
  20  -2  -4  262.57   39.00
 -20  -2   4  229.48   36.50
 -20  -2   4  235.78   36.60
  20  -2  -4  264.47   45.10
 -20  -2   4  185.68   34.30
 -20   2   4  251.07   36.20
  20   2  -4  180.58   43.20
  20   2  -4  215.38   35.90
 -20   2   4  201.78   34.90
 -20   2   4  215.58   37.60
 -20   2   4  206.38   37.40
 -18  -2   4  161.78   27.50
  18  -2  -4  157.08   28.80
  18  -2  -4  157.18   35.00
 -18  -2   4  218.28   36.70
 -18  -2   4  138.09   28.90
 -18  -2   4  176.88   29.10
  18  -2  -4  175.28   26.80
  18   2  -4  162.58   28.70
 -18   2   4  165.68   30.10
 -18   2   4  131.09   31.40
 -18   2   4  162.78   27.80
 -18   2   4  142.69   26.40
  18   2  -4  217.08   42.00
 -18   2   4  173.78   28.30
  16  -2  -4   57.99   17.80
 -16  -2   4   69.99   23.20
  16  -2  -4   80.79   21.90
  16   2  -4   88.39   25.50
 -16   2   4   60.69   17.90
  14  -2  -4 1011.20  149.29
  14  -2  -4 1066.19  151.88
 -14  -2   4  983.60  151.98
 -14   2   4 1044.10  150.48
  14   2  -4 1036.30  153.28
 -14   2   4  955.40  150.38
 -12  -2   4  402.36   59.49
  12  -2  -4  325.37   57.39
  12  -2  -4  340.17   53.79
 -12   2   4  348.37   55.79
 -12   2   4  351.76   54.69
  12   2  -4  395.16   59.79
 -10  -2   4 1962.90  283.47
  10  -2  -4 1977.10  283.57
 -10  -2   4 1873.01  281.37
  10  -2  -4 1969.60  281.37
 -10   2   4 1930.71  282.67
  10   2  -4 1928.01  283.97
   8  -2  -4  505.85   77.89
  -8  -2   4  481.85   74.99
   8  -2  -4  524.65   74.89
  -8  -2   4  502.35   76.99
  -8   2   4  517.35   76.49
   8   2  -4  505.25   77.39
  -6  -2   4 1525.35  223.98
   6  -2  -4 1528.85  223.98
  -6  -2   4 1544.85  225.18
   6  -2  -4 1553.24  225.48
  -6   2   4 1515.05  225.18
   6   2  -4 1600.84  225.48
  -4  -2   4   32.20    7.80
   4  -2  -4   27.90    8.10
  -4  -2   4   23.60   11.90
   4  -2  -4   32.00   13.20
  -4   2   4   37.10   12.30
   4   2  -4   35.80   12.40
  -4   2   4   29.50    5.80
  -2  -2   4  405.16   57.29
   2  -2  -4  402.06   58.19
  -2  -2   4  358.16   58.49
   2  -2  -4  365.66   59.89
  -2   2   4  381.46   57.29
   2   2  -4  372.56   58.09
   2   2  -4  416.86   57.89
  -2   2   4  409.46   59.59
   0  -2  -4 1743.03  235.98
   0  -2   4 1756.62  237.48
   0  -2  -4 1628.64  237.18
   0  -2   4 1553.14  235.78
   0  -2   4 1508.05  235.68
   0   2   4 1687.43  236.98
   0   2   4 1588.64  235.88
   2  -2   4 1257.47  193.08
  -2  -2  -4 1406.06  194.48
  -2  -2  -4 1325.97  195.28
   2   2   4 1392.36  195.18
   2   2   4 1336.27  193.88
  -4  -2  -4 1606.84  235.08
  -4  -2  -4 1610.04  234.58
   4   2   4 1602.64  233.48
   4   2   4 1600.84  234.88
  -4   2  -4 1629.14  234.78
  -6  -2  -4  214.38   36.10
   6  -2   4  203.78   30.50
  -6  -2  -4  201.08   34.60
  -6  -2  -4  207.08   34.40
   6   2   4  211.48   32.20
   6   2   4  209.88   35.30
  -6   2  -4  176.58   34.60
   8  -2   4  526.25   78.29
  -8  -2  -4  546.15   82.69
  -8  -2  -4  557.64   81.29
  -8  -2  -4  506.15   80.69
   8   2   4  533.25   79.09
   8   2   4  586.14   81.59
   8   2   4  503.25   81.09
  -8   2  -4  520.45   81.09
  10  -2   4   18.20    8.70
  10  -2   4   24.50    6.70
 -10  -2  -4   25.40   16.00
 -10  -2  -4   54.59   17.60
 -10  -2  -4   36.50   14.50
  10   2   4   27.90   11.60
 -10   2  -4   22.00   13.70
  10   2   4    4.70   14.10
  10   2   4   41.80   18.60
  12  -2   4   15.00    9.60
  12  -2   4   15.60    7.10
 -12  -2  -4   26.40   16.50
 -12  -2  -4   19.90   16.10
  12   2   4   20.80   15.90
  12   2   4   15.90   12.10
  12   2   4   10.90   16.20
 -12   2  -4    9.00   13.60
 -14  -2  -4  231.48   45.40
  14  -2   4  280.67   39.40
  14  -2   4  231.88   40.80
  14   2   4  228.98   45.20
  14   2   4  298.87   46.80
 -14   2  -4  293.17   44.30
  14   2   4  231.08   41.20
 -14   2  -4  206.08   43.70
  16  -2   4  231.98   35.20
 -16  -2  -4  199.98   35.20
  16  -2   4  243.58   38.60
 -16  -2  -4  222.68   37.70
 -16  -2  -4  220.98   36.20
 -16  -2  -4  175.98   35.10
  16   2   4  192.58   35.10
 -16   2  -4  233.68   38.30
 -16   2  -4  222.68   36.40
 -16   2  -4  231.88   36.40
  16   2   4  240.88   38.70
 -16   2  -4  256.27   38.80
  16   2   4  198.28   43.20
  16   2   4  273.07   44.70
  18  -2   4   15.50   11.90
 -18  -2  -4   15.00   17.10
 -18  -2  -4   12.30   13.70
 -18  -2  -4   17.70   12.10
 -18  -2  -4   17.40    9.30
  18   2   4   35.40   23.50
  18   2   4   25.00   28.00
  18   2   4    3.40   18.50
 -18   2  -4   28.50   13.60
 -18   2  -4   31.20   17.90
 -18   2  -4   13.50   12.10
  18   2   4    6.70   13.10
 -18   2  -4   10.60   17.30
 -20  -2  -4   44.30   14.60
 -20  -2  -4   25.50   14.30
 -20  -2  -4   40.30   16.30
  20  -2   4   53.29   15.00
 -20  -2  -4    1.80   13.00
  20   2   4   21.50   15.60
 -20   2  -4   15.90   19.10
 -20   2  -4   46.60   16.10
 -20   2  -4    7.20   13.90
 -20   2  -4    6.30   13.40
  20   2   4  -10.20   17.30
  22  -2   4   -9.20   15.30
 -22  -2  -4   -4.50   21.90
 -22  -2  -4   19.00   13.00
 -22  -2  -4   18.80   15.70
  22  -2   4   18.30   10.00
 -22  -2  -4    3.20   16.20
 -22   2  -4   28.60   22.80
 -22   2  -4    4.80   13.70
  22   2   4    2.60   15.70
 -22   2  -4   -9.40   18.60
 -22   2  -4   -5.20    9.70
 -24  -2  -4   90.29   29.60
 -24  -2  -4  152.28   25.10
  24  -2   4  115.09   24.20
 -24  -2  -4   96.89   23.30
 -24   2  -4  142.69   31.60
 -24   2  -4  120.69   28.60
 -24   2  -4  169.38   25.80
  24   2   4  107.99   24.00
 -24   2  -4  101.89   24.60
 -26  -2  -4   16.50   12.10
  26  -2   4   18.40   19.10
 -26  -2  -4   26.20   19.70
 -26   2  -4   22.90   14.10
  26   2   4    8.30   12.30
 -26   2  -4   28.60   15.50
 -26   2  -4   16.70   13.20
 -28  -2  -4  -12.90   12.70
  28  -2   4   29.50   13.70
 -28  -2  -4   21.40   13.20
 -28   2  -4   20.00   16.90
  28   2   4   38.80   10.40
 -28   2  -4   33.00   20.00
  30  -2   4    4.20    8.40
 -30  -2  -4    0.30   10.30
 -30  -2  -4    5.20    7.30
 -30   2  -4    2.00   11.70
 -30   2  -4   14.80   10.10
 -33  -3   4   10.10    8.70
 -33  -3   4    5.90    9.10
 -31  -3   4    4.80   10.90
  31  -3  -4   23.00   14.90
  29  -3  -4   36.40   20.20
  27  -3  -4   63.79   28.20
 -27  -3   4    0.80   15.50
 -27   3   4    3.30   10.20
 -25  -3   4    2.80   11.10
  25  -3  -4  -25.50   21.70
  25  -3  -4   -8.40   22.00
 -25   3   4    4.30   10.80
 -25   3   4  -14.20   18.80
 -25   3   4   -1.30   11.70
 -23  -3   4   37.70   12.90
 -23  -3   4   19.70   10.10
  23  -3  -4   50.59   18.10
 -23  -3   4   19.50   15.20
 -23  -3   4   40.50   12.30
  23  -3  -4   19.90   15.70
 -23   3   4   15.60   21.20
 -23   3   4   27.80   14.70
 -23   3   4   14.60   12.60
  21  -3  -4  -10.40   25.10
 -21  -3   4   27.00   12.30
 -21  -3   4   10.20   10.60
  21  -3  -4   -5.70    9.50
 -21  -3   4   15.40   13.60
 -21  -3   4   -8.20   10.80
  21  -3  -4   13.20   15.80
 -21  -3   4  -14.20   20.70
  21   3  -4  -20.90   15.80
 -21   3   4   10.90   10.80
 -21   3   4  -12.00   12.10
  21   3  -4   61.99   30.40
 -21   3   4   11.40   12.40
 -21   3   4    8.10   11.90
 -19  -3   4  -36.30   18.30
 -19  -3   4   35.70   13.00
  19  -3  -4   12.50   19.70
  19  -3  -4   15.80   17.50
 -19  -3   4    5.10    9.50
 -19  -3   4   12.10    8.00
 -19  -3   4   18.60   14.40
  19   3  -4  -28.50   21.90
  19   3  -4   28.20   23.00
 -19   3   4   21.90   11.40
 -19   3   4   13.50   11.50
 -19   3   4   22.20   11.10
 -19   3   4   35.10   15.40
  17  -3  -4   30.10   18.90
 -17  -3   4   14.30   12.60
 -17  -3   4   20.90    9.10
 -17  -3   4   24.30   15.70
 -17  -3   4   20.90   10.60
  17  -3  -4    6.10   14.50
 -17   3   4   14.80   10.50
 -17   3   4   22.80    8.50
  17   3  -4   26.10   22.30
 -17   3   4   23.50   11.00
 -17   3   4   11.30   13.00
 -15  -3   4   68.39   22.70
  15  -3  -4   38.80   19.20
  15  -3  -4   37.40   15.10
 -15   3   4   60.79   17.30
  15   3  -4   92.89   25.90
  13  -3  -4  147.69   26.00
 -13  -3   4  201.38   33.60
  13  -3  -4  181.78   33.00
  13   3  -4  118.59   31.80
 -13   3   4  132.49   26.90
  11  -3  -4  198.28   36.60
  11  -3  -4  225.08   32.90
 -11  -3   4  207.38   38.10
 -11  -3   4  164.98   32.50
 -11   3   4  217.38   34.20
  11   3  -4  265.77   42.40
 -11   3   4  203.48   35.00
   9  -3  -4   68.99   20.70
   9  -3  -4   82.19   16.30
  -9  -3   4   78.39   17.50
  -9  -3   4  106.99   23.00
  -9   3   4   75.89   20.50
  -9   3   4   82.99   14.40
   9   3  -4  144.49   24.20
  -7  -3   4   92.29   16.60
   7  -3  -4   73.09   15.70
  -7  -3   4   91.49   20.90
   7  -3  -4  110.99   22.50
   7   3  -4   80.59   20.40
   7   3  -4   90.19   20.50
  -7   3   4   79.59   19.10
   5  -3  -4   12.50   13.10
  -5  -3   4   20.60    8.00
   5  -3  -4   16.70    8.60
  -5  -3   4   28.80   14.00
   5   3  -4   21.50   13.60
   5   3  -4    5.00    9.90
  -5   3   4    6.20   11.30
  -3  -3   4  184.08   27.20
   3  -3  -4  182.58   27.80
   3  -3  -4  169.88   32.30
  -3  -3   4  188.98   29.50
   3   3  -4  136.99   28.20
   3   3  -4  181.98   28.50
  -3   3   4  178.38   30.70
  -1  -3   4   13.30    4.70
   1  -3  -4   11.40    7.20
  -1  -3   4    1.10    7.20
   1  -3  -4    0.90   15.10
   1  -3  -4   10.90    4.50
  -1   3   4   27.90   13.00
   1  -3   4   27.60    7.30
  -1  -3  -4   17.40    8.50
  -1  -3  -4   28.80   15.00
  -1  -3  -4   27.00    9.80
   1  -3   4   34.80    7.60
   1   3   4   45.90   14.00
   1   3   4   26.50   10.50
  -3  -3  -4   41.30   12.60
   3  -3   4   47.30    7.90
  -3  -3  -4   31.20   11.10
   3  -3   4   50.89    7.90
  -3  -3  -4   40.10   17.40
   3   3   4   62.69   16.40
   3   3   4   34.80   10.90
  -5  -3  -4   81.59   19.20
  -5  -3  -4   84.39   21.20
  -5  -3  -4   43.60   15.20
   5   3   4   64.19   13.70
   5   3   4   99.49   20.40
  -7  -3  -4   15.60   15.80
  -7  -3  -4   43.90   14.40
  -7  -3  -4   43.20   18.90
  -7   3  -4   37.00   14.60
   7   3   4   42.90   17.60
   7   3   4   49.40   13.30
  -9  -3  -4   60.29   17.60
  -9  -3  -4   22.30   15.00
  -9  -3  -4   10.10   18.20
   9  -3   4   34.40    8.40
   9   3   4   29.30   17.50
  -9   3  -4   35.90   16.10
   9   3   4   45.20   11.60
  11  -3   4   87.99   15.10
  11  -3   4   78.19   12.40
 -11  -3  -4   85.69   27.40
 -11  -3  -4   70.89   20.80
 -11  -3  -4   75.79   21.40
  11   3   4   53.99   22.30
 -11   3  -4   45.00   18.10
  11   3   4   59.09   17.40
 -13  -3  -4   35.20   16.90
  13  -3   4   36.20    9.10
 -13  -3  -4   27.80   11.60
 -13  -3  -4   44.00   19.30
 -13   3  -4   39.10   16.70
  13   3   4   31.40   21.10
  13   3   4    3.10   18.20
  13   3   4   24.10   13.10
 -15  -3  -4  219.58   38.10
 -15  -3  -4  222.28   38.80
  15  -3   4  256.37   37.30
 -15  -3  -4  241.18   39.90
 -15  -3  -4  276.37   39.30
 -15   3  -4  232.48   38.70
  15   3   4  227.98   46.20
  15   3   4  208.58   38.80
 -15   3  -4  246.98   40.80
  15   3   4  252.97   38.60
 -15   3  -4  212.18   40.50
 -17  -3  -4   24.20   14.70
 -17  -3  -4    7.20   13.40
  17  -3   4   36.50   11.80
 -17  -3  -4   44.60   13.30
 -17  -3  -4   20.40   17.20
  17   3   4   45.80   24.30
 -17   3  -4   25.40   10.90
 -17   3  -4   57.29   18.70
  17   3   4   44.60   26.80
  17   3   4   30.70   13.50
 -17   3  -4   25.30   17.60
 -19  -3  -4   83.39   23.40
  19  -3   4   90.89   18.20
 -19  -3  -4  112.99   21.80
 -19  -3  -4   56.29   16.80
 -19  -3  -4   69.69   18.60
  19   3   4   70.09   18.30
 -19   3  -4  101.89   20.50
 -19   3  -4   77.09   21.00
 -19   3  -4   91.29   18.20
  19   3   4   46.60   34.20
 -21  -3  -4   40.90   17.20
  21  -3   4   21.30   12.80
 -21  -3  -4   21.10   14.80
 -21  -3  -4   82.29   22.80
 -21  -3  -4   30.70   17.70
 -21   3  -4   60.89   21.10
 -21   3  -4   31.50   24.10
  21   3   4   35.20   14.30
 -21   3  -4   49.70   17.50
  23  -3   4    7.10   11.50
 -23  -3  -4   45.60   14.50
 -23  -3  -4   34.30   11.50
 -23  -3  -4   37.20   16.90
  23   3   4   17.60   12.90
 -23   3  -4   27.60   19.90
 -23   3  -4   39.20   23.90
 -23   3  -4   25.70   17.40
 -25  -3  -4   15.90    9.90
  25  -3   4   24.00   15.50
 -25  -3  -4   19.60   13.30
 -25  -3  -4   29.80   14.20
  25   3   4    8.10   10.80
 -25   3  -4   14.70   19.40
 -25   3  -4   36.90   20.20
  27  -3   4   36.90   18.90
 -27  -3  -4   10.30   17.40
 -27  -3  -4   31.10   17.20
 -27   3  -4   31.80   18.40
 -27   3  -4   20.60   13.70
  29  -3   4   28.80   15.90
 -29  -3  -4   11.30   15.20
 -29  -3  -4   15.60   10.50
 -29   3  -4    1.10   10.20
 -29   3  -4   21.70   11.20
  32  -4  -4   -1.90    9.90
  30  -4  -4   60.49   26.30
  28  -4  -4    2.30   27.80
  26  -4  -4   48.50   25.50
 -26  -4   4    9.00   17.40
 -26   4   4   44.60   16.70
  24  -4  -4   90.89   24.00
  24  -4  -4   71.19   20.10
 -24  -4   4   30.10   15.30
 -24  -4   4   19.10   18.50
 -24   4   4   26.00   23.70
 -24   4   4   67.49   23.00
 -24   4   4   56.99   14.10
  22  -4  -4  110.39   18.70
 -22  -4   4   71.59   20.80
  22  -4  -4  116.99   26.50
 -22  -4   4   69.29   22.70
 -22  -4   4   78.39   20.00
 -22   4   4   81.59   20.80
 -22   4   4   79.19   18.20
 -22   4   4   84.39   25.00
 -20  -4   4   45.60   17.70
  20  -4  -4   49.10   23.60
 -20  -4   4   46.80   26.20
 -20  -4   4   34.50   14.80
  20  -4  -4   64.59   21.40
  20  -4  -4   33.60   11.30
 -20  -4   4   31.40   12.40
 -20   4   4   30.30   14.40
  20   4  -4   79.79   28.70
 -20   4   4   49.99   13.60
 -20   4   4   62.99   15.70
 -20   4   4   17.40   20.00
 -20   4   4   36.10   12.50
  20   4  -4   -5.50   27.20
  18  -4  -4  188.28   42.20
  18  -4  -4  265.07   38.60
 -18  -4   4  231.78   38.00
  18  -4  -4  209.98   35.40
 -18  -4   4  198.98   43.70
 -18  -4   4  227.28   37.90
 -18  -4   4  245.38   37.80
  18   4  -4  220.88   46.30
 -18   4   4  293.97   38.20
 -18   4   4  255.67   38.10
  18   4  -4  120.29   43.40
 -18   4   4  270.17   40.50
 -18   4   4  178.38   35.80
 -16  -4   4  216.38   35.50
  16  -4  -4  231.38   41.90
  16  -4  -4  199.28   36.30
 -16  -4   4  231.58   35.80
 -16  -4   4  265.27   36.80
  16  -4  -4  199.68   37.30
 -16  -4   4  193.98   42.00
 -16   4   4  211.28   34.30
 -16   4   4  193.68   37.10
  16   4  -4  198.48   44.00
  16   4  -4  199.08   43.10
 -16   4   4  222.58   35.10
 -16   4   4  210.88   34.40
  14  -4  -4   77.49   17.00
  14  -4  -4   78.49   24.80
 -14  -4   4   97.49   27.10
  14   4  -4   50.99   25.50
  14   4  -4   41.00   23.40
 -12  -4   4   -0.40   12.60
 -12  -4   4    3.90   18.60
  12  -4  -4  -13.80    9.80
  12  -4  -4    8.20   15.10
  12   4  -4   36.40   20.10
  12   4  -4    6.00   19.10
 -12   4   4    9.90   12.20
 -10  -4   4  266.77   46.30
 -10  -4   4  325.07   51.49
  10  -4  -4  257.27   48.90
  10  -4  -4  280.47   46.00
  10   4  -4  388.86   52.59
 -10   4   4  296.37   48.00
  10   4  -4  338.17   52.49
   8  -4  -4   16.30    8.10
  -8  -4   4   17.80   11.60
   8  -4  -4   28.30   17.20
  -8  -4   4   35.60   16.70
   8   4  -4   17.30   18.20
   8   4  -4   18.70   15.90
  -8   4   4    4.60   14.20
   6  -4  -4   -8.50   16.70
   6  -4  -4   22.10    8.30
  -6  -4   4   14.40    9.70
  -6  -4   4   13.80   14.10
  -6   4   4   25.00   14.90
   6   4  -4   -4.50   11.30
   6   4  -4   22.90   15.70
   4  -4  -4   -7.30   16.80
  -4  -4   4    2.30   10.70
   4  -4  -4   -2.30    9.10
  -4  -4   4    4.20    8.90
  -4   4   4    4.50   12.10
   4   4  -4   -0.60   10.70
   4   4  -4   11.30   10.40
  -2  -4   4    4.80    8.70
  -2  -4   4   17.70    7.20
   2  -4  -4   11.70   14.30
   2  -4  -4   10.80    8.00
  -2   4   4   12.90   12.70
   2   4  -4   -0.90    5.40
   0  -4  -4   76.49   15.30
   0  -4  -4   93.49   17.00
   0  -4   4   97.09   17.50
   0  -4   4  108.89   15.50
   0  -4  -4   87.39   22.20
   0   4   4  100.19   22.00
   2  -4   4   55.49   11.30
  -2  -4  -4   48.10   11.40
  -2  -4  -4    9.90   17.00
  -2  -4  -4   48.10   11.30
   2   4   4   53.19   19.80
  -4  -4  -4   49.30   20.80
   4  -4   4   60.09   10.70
  -4  -4  -4   52.69   13.60
  -4  -4  -4   53.19   13.70
   4   4   4   81.39   19.90
  -6  -4  -4   61.59   22.90
  -6  -4  -4  132.59   22.40
  -6  -4  -4  109.49   26.20
   6   4   4  107.39   24.50
  -8  -4  -4  482.75   71.19
  -8  -4  -4  443.26   71.69
  -8  -4  -4  420.96   69.79
   8   4   4  431.46   69.49
 -10  -4  -4  363.16   56.29
  10  -4   4  314.67   45.40
 -10  -4  -4  227.18   51.49
 -10  -4  -4  329.07   51.59
  10   4   4  328.37   53.69
 -12  -4  -4   54.99   25.00
 -12  -4  -4   83.19   16.50
 -12  -4  -4   52.89   21.30
 -12  -4  -4   87.19   22.50
  12  -4   4   62.09   11.40
 -12   4  -4   50.59   15.00
  12   4   4   83.29   24.20
  14  -4   4    3.20    7.00
 -14  -4  -4    9.70    8.80
 -14  -4  -4    4.90   11.00
 -14  -4  -4    5.80   21.90
  14   4   4   20.10   21.90
  14   4   4    1.00    9.50
 -14   4  -4    9.00   10.20
 -14   4  -4    2.00    7.10
 -14   4  -4    5.40   14.10
 -14   4  -4   -3.40   12.50
 -16  -4  -4  120.29   24.20
  16  -4   4  155.88   21.80
 -16  -4  -4   93.29   23.30
 -16   4  -4  109.99   25.90
 -16   4  -4  133.19   26.40
  16   4   4   52.19   32.20
 -16   4  -4  119.19   22.90
  16   4   4  116.89   23.00
  18  -4   4   19.70   10.30
 -18  -4  -4   27.50   18.10
 -18  -4  -4   -8.10   14.00
 -18  -4  -4    1.00   12.50
  18   4   4    2.90   10.80
  18   4   4    8.50   21.50
 -18   4  -4    1.40   13.80
 -18   4  -4   26.80   19.80
 -18   4  -4    2.80   17.20
 -20  -4  -4    7.30   11.80
 -20  -4  -4   25.30   14.00
 -20  -4  -4   29.40   20.30
  20  -4   4   21.10   12.00
 -20   4  -4   -4.20   16.20
 -20   4  -4   35.20   19.60
 -20   4  -4    9.80   16.40
  20   4   4   13.60   10.90
 -22  -4  -4   41.80   20.10
 -22  -4  -4   65.99   23.00
 -22  -4  -4   67.69   18.20
 -22   4  -4   72.19   21.60
  22   4   4   81.89   15.70
 -22   4  -4   45.30   22.80
 -24  -4  -4  -13.00   11.70
 -24  -4  -4   24.60   17.80
 -24  -4  -4   -3.10   17.30
  24  -4   4  -14.60   11.10
 -24   4  -4  -18.10   19.00
 -24   4  -4   36.10   15.00
 -26  -4  -4    7.30   17.20
 -26  -4  -4    6.60   11.70
  26  -4   4  -40.70   14.80
 -26  -4  -4   -1.80   10.90
 -26   4  -4   -1.80   11.40
 -26   4  -4    4.40   12.40
  28  -4   4   38.60   17.40
 -28  -4  -4   21.70   12.10
 -28   4  -4   27.00   16.80
 -28   4  -4   35.80   15.20
  31  -5  -4    7.80   12.80
  29  -5  -4   31.10   18.90
  27  -5  -4   16.40   25.80
  27   5  -4    2.10   10.10
 -25  -5   4    3.80   16.60
  25  -5  -4   15.20   21.30
  25   5  -4   36.30   16.60
 -25   5   4  -16.30   13.70
  23  -5  -4   33.10   22.10
 -23  -5   4   14.20   10.10
 -23  -5   4   15.60   18.50
 -23  -5   4   21.00   16.50
  23  -5  -4   19.90   14.60
 -23   5   4   27.60   20.60
 -21  -5   4    2.80   12.20
 -21  -5   4  -10.50    8.60
  21  -5  -4    0.90    9.30
 -21  -5   4   -1.30   14.70
  21  -5  -4  -38.00   19.40
 -21   5   4   -9.30   12.60
 -21   5   4    0.70    9.70
 -21   5   4    3.60   14.60
 -19  -5   4   51.79   24.70
 -19  -5   4   77.39   19.40
 -19  -5   4  103.79   21.20
  19  -5  -4   85.99   20.40
 -19  -5   4   82.99   20.40
  19  -5  -4  106.59   21.90
  19  -5  -4   90.49   16.20
  19  -5  -4   57.89   27.60
 -19   5   4   92.49   23.60
 -19   5   4   70.89   19.90
 -19   5   4   92.99   17.50
 -19   5   4  110.49   23.40
  19   5  -4   28.80   35.00
 -19   5   4   72.39   24.50
  19   5  -4   59.69   25.10
 -17  -5   4   30.70   13.70
 -17  -5   4  -15.80   21.00
  17  -5  -4   -0.80   14.70
 -17  -5   4   23.00   12.60
  17  -5  -4   86.19   27.40
 -17  -5   4   34.30   14.10
  17  -5  -4   49.70   17.70
  17   5  -4   -9.20   22.10
  17   5  -4   80.49   31.70
 -17   5   4   28.50   15.40
 -17   5   4   43.60   11.80
 -17   5   4   32.10   17.70
 -17   5   4   30.00   11.00
  15  -5  -4    8.80   13.80
 -15  -5   4    1.70    7.40
 -15  -5   4    9.30   14.80
  15  -5  -4    8.10    8.30
 -15  -5   4    3.00   21.30
  15  -5  -4   25.00   19.10
 -15  -5   4   32.20   13.90
 -15   5   4   13.00    8.80
  15   5  -4   38.80   23.20
 -15   5   4   14.20   12.00
 -15   5   4    9.90   10.50
  15   5  -4  -14.50   23.00
  13  -5  -4   58.19   15.20
  13  -5  -4   31.50   22.10
 -13  -5   4   64.99   24.60
 -13  -5   4   54.39   11.70
 -13  -5   4   62.89   13.70
  13   5  -4   62.89   24.80
 -13   5   4   48.00   13.80
 -13   5   4   57.39   16.90
  13   5  -4   25.00   30.00
  11  -5  -4   38.00   13.10
 -11  -5   4   40.40   13.60
 -11  -5   4   58.09   22.70
  11  -5  -4   42.70   21.00
  11   5  -4   55.39   25.70
  11   5  -4   18.40   20.60
   9  -5  -4  716.93  105.89
  -9  -5   4  700.83  109.59
   9  -5  -4  692.83  109.39
  -9  -5   4  756.22  106.89
   9   5  -4  700.33  113.99
  -9   5   4  653.73  106.89
   9   5  -4  820.12  110.69
   7  -5  -4  105.89   20.60
   7  -5  -4  109.49   25.80
  -7  -5   4  102.69   21.80
  -7  -5   4  142.79   27.40
  -7   5   4   83.59   23.70
   7   5  -4  212.58   29.60
  -5  -5   4  397.86   61.89
   5  -5  -4  378.66   57.89
  -5  -5   4  363.56   58.29
   5  -5  -4  366.86   61.39
  -5   5   4  411.06   60.39
   5   5  -4  389.96   59.79
   3  -5  -4   78.19   21.20
  -3  -5   4   89.39   14.10
   3  -5  -4   53.29   15.10
  -3  -5   4   46.10   19.00
  -3   5   4   48.60   17.80
   3   5  -4   62.59   13.50
  -1  -5   4  562.74   80.79
  -1  -5   4  534.05   82.69
   1  -5  -4  569.64   81.99
   1  -5  -4  518.15   84.39
  -1   5   4  534.05   84.09
   1  -5   4   59.69   14.80
  -1  -5  -4   60.79   13.70
  -1  -5  -4   56.69   20.00
   1  -5   4   49.60   11.10
   1   5   4   78.89   20.40
  -3  -5  -4   23.70   12.10
  -3  -5  -4    9.70   18.50
   3  -5   4   21.80    9.50
   3  -5   4   15.50    5.60
   3   5   4   28.80   16.90
  -5  -5  -4  275.87   46.20
   5  -5   4  294.27   43.90
   5  -5   4  292.37   42.50
  -5  -5  -4  292.47   51.39
   5   5   4  277.37   50.19
  -7  -5  -4  213.08   37.70
  -7  -5  -4  234.38   43.30
  -7  -5  -4  187.28   40.30
   7  -5   4  230.38   32.70
   7   5   4  194.78   40.70
  -9  -5  -4  191.88   33.80
  -9  -5  -4  162.58   36.00
  -9  -5  -4  167.28   37.40
   9   5   4  215.48   37.70
 -11  -5  -4   25.50   10.70
 -11  -5  -4  -23.50   17.80
  11  -5   4   27.50    7.00
 -11  -5  -4    4.80   18.70
 -11  -5  -4   37.80   12.80
 -11  -5  -4   63.79   24.60
  11   5   4   16.80   20.60
 -11   5  -4   46.70   15.40
 -13  -5  -4  579.74   88.49
 -13  -5  -4  655.93   89.49
 -13  -5  -4  580.84   88.69
  13  -5   4  664.23   87.39
  13   5   4  539.85   89.29
 -13   5  -4  585.04   90.09
 -13   5  -4  531.55   89.99
  13   5   4  568.14   88.09
  13   5   4  701.23   96.29
 -15  -5  -4   81.69   18.10
  15  -5   4   75.79   14.60
 -15  -5  -4   48.40   14.80
 -15  -5  -4   86.69   18.80
  15   5   4   52.69   15.60
 -15   5  -4   82.09   23.30
  15   5   4   51.79   27.00
 -15   5  -4   86.29   18.70
  17  -5   4   33.60   11.20
 -17  -5  -4   49.40   12.90
 -17  -5  -4   16.90   10.90
 -17   5  -4   13.80   18.70
 -17   5  -4   53.99   16.00
  17   5   4    4.30   18.10
  19  -5   4   55.89   16.00
 -19  -5  -4   64.89   15.50
 -19  -5  -4   52.99   19.20
 -19   5  -4   64.79   22.00
 -19   5  -4   51.29   23.90
 -21  -5  -4   14.90   17.10
 -21  -5  -4    6.90    8.80
 -21   5  -4   43.80   23.50
 -21   5  -4   17.80   17.90
 -23  -5  -4   -0.80   11.90
 -23  -5  -4   -0.20   16.60
 -23   5  -4   34.90   23.60
 -23   5  -4   24.30   18.30
  25  -5   4   27.90   12.40
 -25  -5  -4   13.00   11.50
 -25  -5  -4   -5.40   15.70
 -25   5  -4   -1.20   17.30
 -25   5  -4  -18.90   16.30
  27  -5   4   13.40   15.40
 -27  -5  -4    2.00    6.50
 -27  -5  -4  -12.20    9.70
 -27   5  -4    6.60   11.30
  30  -6  -4   14.30   14.10
  28  -6  -4   47.60   25.10
  28   6  -4    6.70    9.00
  26  -6  -4   86.39   26.10
 -26   6   4   38.10   17.20
  26   6  -4   28.20   16.00
 -24  -6   4   11.00    9.50
  24  -6  -4   -4.70   18.00
 -24   6   4  -14.00   12.60
  24   6  -4  -24.60   14.70
  22  -6  -4   -5.50   11.60
 -22  -6   4   -4.60   15.40
 -22  -6   4   -2.10    9.20
 -22   6   4    5.20   19.30
  22   6  -4   14.40   12.00
  20  -6  -4  -28.40   14.80
  20  -6  -4    0.60    8.20
  20  -6  -4   -5.20   12.60
 -20  -6   4    6.40   13.40
 -20  -6   4    7.10   14.60
 -20   6   4   10.70   17.70
 -20   6   4   14.00   15.70
 -18  -6   4   18.20   14.10
  18  -6  -4   46.10    8.10
  18  -6  -4   -0.20   14.40
 -18  -6   4   16.20   13.50
  18  -6  -4    0.60   18.60
 -18  -6   4    7.90   13.70
 -18   6   4   34.70   10.80
 -18   6   4    3.20   15.80
 -18   6   4   -9.90   18.30
 -18   6   4    6.00   15.20
  16  -6  -4   44.30   18.70
  16  -6  -4  102.19   33.10
 -16  -6   4   86.99   19.40
  16  -6  -4   76.69   15.80
 -16  -6   4   61.39   26.80
 -16  -6   4   86.79   18.60
 -16  -6   4   56.29   29.80
 -16   6   4   85.99   21.10
 -16   6   4   82.19   22.40
  16   6  -4   61.79   30.10
 -16   6   4   79.09   19.10
 -16   6   4   73.89   16.10
  14  -6  -4   56.09   17.10
 -14  -6   4   33.20   14.60
  14  -6  -4   29.30   21.30
 -14  -6   4   31.40   26.90
 -14  -6   4   25.80   13.30
  14  -6  -4   47.30   11.30
 -14  -6   4   47.90   10.90
  14   6  -4   35.40   25.60
 -14   6   4   40.20   14.20
 -14   6   4   47.40   12.70
 -14   6   4   35.60   16.80
  12  -6  -4   73.99   13.60
  12  -6  -4   57.39   21.80
  12  -6  -4   57.99   17.40
 -12  -6   4   73.69   27.90
 -12  -6   4   73.89   13.50
 -12  -6   4   58.99   15.20
 -12  -6   4   75.59   17.60
 -12   6   4   50.49   16.40
 -12   6   4   45.10   15.20
 -12   6   4   52.89   18.20
  12   6  -4   89.09   27.70
  12   6  -4   72.09   16.60
  10  -6  -4   26.20   12.90
 -10  -6   4    7.60   15.50
 -10  -6   4    9.40    7.60
  10  -6  -4   23.50   21.40
 -10  -6   4   41.60   23.40
 -10  -6   4   22.60    9.60
  10   6  -4   18.00   21.00
 -10   6   4   10.20    7.90
  10   6  -4   21.60   11.20
 -10   6   4   23.10   12.60
   8  -6  -4  388.76   69.89
   8  -6  -4  463.05   67.19
  -8  -6   4  543.45   75.59
  -8  -6   4  452.35   68.09
   8   6  -4  388.86   69.19
   6  -6  -4   12.60   23.80
   6  -6  -4   63.49   15.20
  -6  -6   4   57.19   13.90
  -6  -6   4   46.30   20.50
  -6   6   4   60.09   18.50
   6   6  -4   47.00   17.80
  -4  -6   4   34.90   17.30
  -4  -6   4   31.00   12.30
  -4  -6   4   28.80   16.80
   4  -6  -4   50.79   13.80
   4  -6  -4   -7.00   22.20
  -4   6   4   15.80   15.00
  -2  -6   4   13.60    9.70
   2  -6  -4    8.50   17.80
   2  -6  -4   17.30   13.00
  -2  -6   4   33.30   15.10
  -2   6   4    9.30   19.20
   0  -6  -4  122.29   29.90
   0  -6   4  135.29   26.80
   0  -6   4  138.89   22.10
   0  -6  -4  104.09   23.80
   0   6   4  141.09   31.40
  -2  -6  -4  162.68   35.50
   2  -6   4  160.18   28.00
   2  -6   4  145.69   23.80
  -2  -6  -4  145.59   27.00
   2   6   4  127.89   31.50
   4  -6   4  273.17   41.50
  -4  -6  -4  253.27   47.30
   4  -6   4  255.87   38.00
   4   6   4  190.88   43.80
  -6  -6  -4  373.86   80.79
  -6  -6  -4  460.75   75.59
   6  -6   4  565.24   74.29
   6   6   4  550.34   81.59
  -8  -6  -4   31.20   12.20
  -8  -6  -4   58.49   26.90
  -8  -6  -4   48.30   13.60
   8   6   4   51.79   12.40
   8   6   4   58.39   23.20
   8   6   4   37.60   14.70
 -10  -6  -4   43.60   13.50
 -10  -6  -4   23.60   11.20
  10  -6   4   19.50    8.20
 -10  -6  -4   35.70   25.60
 -10   6  -4   41.60   14.70
  10   6   4   28.40   14.10
 -10   6  -4   28.60   13.00
  10   6   4  -13.30   19.40
  10   6   4   39.00   12.00
  12  -6   4  121.99   19.20
 -12  -6  -4   82.99   32.90
 -12  -6  -4  126.59   22.80
 -12  -6  -4   94.29   21.00
  12   6   4  119.79   24.30
  12   6   4  108.49   23.40
  12   6   4   63.79   29.20
 -12   6  -4  132.59   24.80
 -14  -6  -4   16.30   10.70
 -14  -6  -4   16.60   13.10
  14  -6   4   11.30    9.50
  14   6   4    3.00   15.60
  14   6   4   16.50   17.80
  14   6   4    8.10   10.40
 -14   6  -4    5.00   15.70
 -16  -6  -4    1.60   14.00
  16  -6   4    4.00   10.10
 -16  -6  -4   -4.20   10.60
 -16  -6  -4    7.30   13.40
  16   6   4    2.20   11.40
 -16   6  -4   10.30   13.00
 -18  -6  -4    2.80   17.30
  18  -6   4   57.19   13.60
 -18  -6  -4   47.60   14.80
 -18  -6  -4   55.69   17.00
 -18   6  -4   76.79   18.50
  18   6   4   51.49   20.30
 -20  -6  -4    5.80   16.60
 -20  -6  -4   17.80   12.80
 -20   6  -4  -21.30   19.50
 -22  -6  -4   -0.10   15.80
 -22  -6  -4    2.50   11.60
 -22   6  -4  -12.00   14.10
 -24  -6  -4   -4.00   15.40
 -24  -6  -4   10.90    8.20
 -24   6  -4   34.80   15.30
 -26  -6  -4   18.30    9.70
 -26  -6  -4   14.10    7.90
  26  -6   4    5.70   13.10
 -26   6  -4    8.00   13.20
  29  -7  -4   18.70   19.10
  27  -7  -4   15.00   24.80
  27   7  -4  -12.00   12.30
  25  -7  -4   37.60   23.10
  25   7  -4   -4.10   13.90
  23  -7  -4    2.70   17.30
 -23  -7   4   16.50   15.20
 -23   7   4   -5.70   18.40
  23   7  -4    5.40   10.60
 -21  -7   4    9.60   15.30
  21  -7  -4   17.10   11.40
 -21  -7   4    9.50    9.60
  21   7  -4   -7.20   15.80
 -21   7   4  -25.70   17.80
  19  -7  -4   -2.60    7.70
 -19  -7   4    1.50   13.10
  19  -7  -4   -2.20   14.30
  19  -7  -4    6.50   16.00
 -19  -7   4    8.40   14.40
 -19   7   4    9.60   16.80
  19   7  -4   16.10   16.30
 -19   7   4   -5.30   15.60
  17  -7  -4   77.29   22.40
 -17  -7   4   64.79   18.60
 -17  -7   4   74.09   15.90
 -17   7   4   61.29   17.40
  17   7  -4   42.00   15.30
 -17   7   4   68.59   19.50
 -15  -7   4   42.30   15.10
  15  -7  -4   24.90   11.50
  15  -7  -4   29.30   18.40
 -15  -7   4   17.80    9.40
 -15   7   4   23.70   15.20
 -15   7   4   18.60   15.40
 -15   7   4   25.40   10.90
  15   7  -4   10.90   15.30
  15   7  -4   40.20   35.00
 -15   7   4    8.80   16.30
 -13  -7   4   61.49   13.10
  13  -7  -4   47.50   12.70
 -13  -7   4   65.89   32.00
  13  -7  -4   60.89   30.40
  13  -7  -4   45.70   16.70
 -13  -7   4   56.39   16.70
 -13  -7   4   26.80   28.80
  13   7  -4   59.59   29.00
 -13   7   4   55.89   17.20
 -13   7   4   75.59   14.60
 -13   7   4   41.90   13.80
 -13   7   4   66.09   20.00
  13   7  -4   43.70   16.80
 -11  -7   4   67.19   15.80
 -11  -7   4   66.19   30.10
  11  -7  -4   73.89   21.10
  11  -7  -4   74.89   16.80
 -11  -7   4   85.69   36.30
  11  -7  -4   61.59   25.80
  11  -7  -4   96.09   17.00
 -11  -7   4  107.09   20.10
 -11  -7   4   97.19   27.50
 -11   7   4  112.29   19.80
 -11   7   4   85.89   17.00
  11   7  -4   94.19   17.90
  11   7  -4   59.09   18.80
  11   7  -4   79.99   28.10
 -11   7   4   97.79   21.30
   9  -7  -4  116.29   34.30
   9  -7  -4  115.89   22.30
   9  -7  -4  130.39   26.40
  -9  -7   4  140.09   26.20
  -9  -7   4  136.49   22.40
  -9  -7   4  196.88   38.40
  -9  -7   4  118.29   33.50
  -9  -7   4  119.99   25.00
  -9   7   4  146.79   23.40
   9   7  -4  147.89   23.90
   9   7  -4  148.69   34.40
   9   7  -4  151.78   24.10
  -9   7   4  110.19   25.00
  -7  -7   4    1.20   23.50
  -7  -7   4   32.30    9.40
   7  -7  -4   20.30   21.60
  -7  -7   4   62.69   24.20
   7  -7  -4   42.00   10.10
  -7  -7   4   67.09   15.50
   7  -7  -4   25.80   15.50
  -7   7   4   35.80   10.40
   7   7  -4   35.10   12.50
  -7   7   4   30.30   12.30
   7   7  -4   29.10   13.10
  -5  -7   4  298.37   48.20
   5  -7  -4  355.16   56.69
  -5  -7   4  367.66   50.49
   5  -7  -4  302.67   47.30
   5  -7  -4  412.86   51.49
  -5  -7   4  475.05   59.39
  -5   7   4  252.47   47.60
  -5   7   4  296.87   48.50
   5   7  -4  290.77   48.70
   5   7  -4  339.07   48.40
   3  -7  -4   97.79   30.20
  -3  -7   4  126.99   23.00
  -3  -7   4   98.59   27.70
   3  -7  -4  129.69   25.20
   3  -7  -4  121.89   20.80
  -3   7   4  138.29   23.00
  -3   7   4  109.29   21.10
  -3   7   4  109.19   25.70
   3   7  -4  134.69   22.80
   1  -7  -4  104.19   19.70
  -1  -7   4   88.29   17.80
   1  -7  -4   90.89   16.50
   1  -7  -4   63.69   27.10
   1  -7  -4   90.29   17.30
  -1  -7   4  117.69   26.70
  -1   7   4   65.79   23.20
  -1   7   4   96.29   17.00
  -1   7   4   65.19   18.10
   1   7  -4   90.29   18.90
  -1  -7  -4   53.69   13.00
  -1  -7  -4   38.50   15.20
  -1  -7  -4   47.00   11.80
   1  -7   4   49.99   12.60
   1  -7   4   50.89   19.80
  -1  -7  -4   49.20   24.10
  -1   7  -4   59.79   12.50
   1   7   4   64.69   21.50
   1   7   4   47.50   14.70
   1   7   4   53.19   14.60
   3  -7   4    7.80    8.80
  -3  -7  -4   -3.20   20.80
  -3  -7  -4   -2.10    9.50
  -3  -7  -4   -0.50    7.80
   3   7   4   20.20   11.90
   3   7   4   -7.20   18.90
   3   7   4    7.10    8.50
  -3   7  -4    2.10    7.00
  -5  -7  -4    1.00    7.90
   5  -7   4   13.50    8.90
  -5  -7  -4    8.80   10.00
  -5  -7  -4    3.60   21.60
  -5  -7  -4   19.00    8.00
   5   7   4   -8.70   11.90
   5   7   4   22.70   12.80
  -5   7  -4    4.20    9.80
   5   7   4    9.30   20.10
  -7  -7  -4   21.80    8.80
  -7  -7  -4    9.90   23.60
  -7  -7  -4    8.20    9.80
  -7  -7  -4   33.50   11.60
   7   7   4   21.30   14.20
   7   7   4   32.10   21.90
   7   7   4   15.40   13.70
   9  -7   4    0.60    7.40
  -9  -7  -4   19.80   11.40
  -9  -7  -4    5.10   10.40
  -9  -7  -4    9.20   26.10
  -9  -7  -4    3.90   11.30
   9   7   4  -26.30   13.10
   9   7   4   26.70   22.00
  -9   7  -4   -2.40   12.50
   9   7   4    2.50    9.30
 -11  -7  -4  126.39   22.00
  11  -7   4   92.19   17.80
 -11  -7  -4  110.09   19.70
 -11  -7  -4   12.90   32.00
  11   7   4   48.90   29.10
  11   7   4  123.59   23.90
  13  -7   4   -6.50    8.60
 -13  -7  -4    4.20    8.20
 -13  -7  -4    7.50    9.40
 -13   7  -4    0.40   15.10
  13   7   4    0.20   11.40
  15  -7   4  112.39   19.90
 -15  -7  -4   65.19   22.10
 -15  -7  -4  132.99   22.80
  15   7   4  111.89   22.50
 -15   7  -4  107.39   24.30
 -17  -7  -4    0.90    9.00
 -17  -7  -4   -7.80   11.80
  17   7   4  -14.80   16.00
 -17   7  -4   10.10   16.10
 -19  -7  -4   32.50   12.00
 -19  -7  -4   26.10    9.50
  19   7   4   35.90   17.40
 -19   7  -4   37.00   18.70
 -21  -7  -4   13.40    9.50
  21   7   4   -5.10   12.10
 -21   7  -4   15.80   13.10
 -23  -7  -4    5.70   11.40
 -23   7  -4   -2.30   11.50
 -25  -7  -4    7.70    7.20
  25  -7   4  -10.60    7.90
 -25   7  -4  -10.50   10.20
  26  -8  -4   40.40   23.80
  26   8  -4   -3.70    7.80
  24  -8  -4    3.80   22.70
  24   8  -4   16.50   11.00
  22  -8  -4   23.90   18.00
  22   8  -4   30.90   16.30
 -20  -8   4   12.00    9.50
  20  -8  -4    0.30   15.00
  20  -8  -4  -16.80   11.20
  20   8  -4  -13.90   15.50
 -20   8   4   -8.60   11.40
 -20   8   4    0.40   11.20
  18  -8  -4   49.70    9.70
 -18  -8   4   30.90   14.50
  18  -8  -4   -0.50   15.70
 -18   8   4    6.40   15.50
  18   8  -4   32.90   13.10
 -18   8   4   22.20   12.70
  16  -8  -4   25.80   11.10
 -16  -8   4   36.40   15.10
  16  -8  -4   29.10   21.30
  16   8  -4   25.10   16.70
 -16   8   4   26.30   15.80
 -16   8   4   41.40   17.60
  14  -8  -4   73.49   14.80
  14  -8  -4   91.99   23.40
 -14  -8   4   75.29   18.30
 -14  -8   4   81.29   14.70
 -14   8   4   41.60   19.20
  14   8  -4    5.30   18.10
 -12  -8   4  364.56   59.79
  12  -8  -4  418.36   64.29
  12  -8  -4  351.36   60.39
 -12  -8   4  406.26   61.79
  12  -8  -4  412.56   59.99
 -12   8   4  402.56   60.19
 -12   8   4  425.36   62.69
  12   8  -4  429.06   60.99
  10  -8  -4  -10.70   14.60
  10  -8  -4   13.90   10.40
 -10  -8   4   10.60    8.90
  10  -8  -4    7.30   30.50
 -10  -8   4    5.90    9.10
 -10  -8   4   44.70   32.00
  10  -8  -4   13.30   10.70
  10   8  -4    3.10   14.40
 -10   8   4    8.90    9.80
 -10   8   4    0.00   13.40
   8  -8  -4  -18.90   26.10
  -8  -8   4   26.80   11.40
  -8  -8   4   29.90   25.70
   8  -8  -4   16.40    9.40
  -8  -8   4   34.40   13.50
   8  -8  -4   37.90   15.90
  -8  -8   4   10.20   19.90
  -8   8   4   37.10   12.60
   8   8  -4    5.20   13.50
  -8   8   4   13.80   13.10
   8   8  -4   18.60   10.00
  -6  -8   4   36.80   10.30
  -6  -8   4   43.10   14.00
  -6  -8   4   47.60   25.50
   6  -8  -4   47.10   11.00
   6  -8  -4   39.20   19.10
   6  -8  -4   31.70   26.00
  -6  -8   4   24.20   16.30
  -6   8   4   35.80   13.90
  -6   8   4   40.60   14.20
   6   8  -4   32.10   14.10
   6   8  -4   16.80   12.60
  -4  -8   4  137.59   23.30
  -4  -8   4  110.79   17.60
  -4  -8   4   81.49   19.00
   4  -8  -4   54.29   28.90
   4  -8  -4   95.39   17.30
   4  -8  -4   55.99   19.40
   4  -8  -4   80.59   21.50
  -4  -8   4   48.10   26.80
  -4   8   4  107.19   18.20
  -4   8   4   94.09   19.90
   4   8  -4   86.29   19.10
   4   8  -4  100.89   19.70
   2  -8  -4    2.70    9.10
  -2  -8   4   10.60   13.60
   2  -8  -4   21.10   24.90
   2  -8  -4   -4.20   17.10
   2  -8  -4    1.80    8.30
  -2  -8   4   15.50   18.60
   2   8  -4    3.80   10.60
   2   8  -4  -16.30   11.30
  -2   8   4   12.70   11.80
  -2   8   4   14.70   12.50
   0  -8  -4    6.10   25.10
   0  -8  -4   39.10   11.00
   0  -8  -4   34.20   20.00
   0  -8  -4   27.10   12.00
   0  -8   4   36.50   22.60
   0  -8   4   49.20   14.70
   0   8  -4   41.50   11.00
   0   8   4   12.70   19.00
   0   8   4   42.40   11.30
   0   8   4   19.50   13.90
  -2  -8  -4   25.90   23.90
  -2  -8  -4   -1.20   10.50
   2  -8   4   17.70   11.30
  -2  -8  -4   16.80   10.80
   2   8   4   12.20   21.00
  -2   8  -4   27.10   11.50
   2   8   4   12.60   13.20
   2   8   4   19.90   13.20
  -4  -8  -4  106.89   17.80
  -4  -8  -4   60.39   30.70
  -4  -8  -4   60.29   14.30
   4   8   4   66.19   32.40
   4   8   4   51.99   17.60
  -4   8  -4   60.29   15.80
   4   8   4   76.19   18.00
  -6  -8  -4    8.20   11.50
   6  -8   4   -8.30    8.60
  -6  -8  -4    2.50   12.70
  -6  -8  -4    2.90    8.50
  -6  -8  -4    7.80   25.00
   6   8   4    3.40   10.10
   6   8   4    0.30   23.90
   6   8   4    4.90   10.10
  -8  -8  -4   21.30   11.80
  -8  -8  -4   11.30   12.10
   8  -8   4   39.30   11.00
  -8  -8  -4    7.30   12.30
  -8  -8  -4    0.20   25.70
   8   8   4   16.90   14.90
 -10  -8  -4   10.80    9.60
 -10  -8  -4   -4.30   11.70
  10  -8   4    8.30   10.10
  10   8   4    7.30   11.40
 -12  -8  -4   17.70   13.30
  12  -8   4   12.20   10.40
 -12  -8  -4   14.90   13.50
  12   8   4  -22.90   15.80
 -14  -8  -4   35.60   11.90
 -14  -8  -4   15.30   13.40
  14   8   4   12.80   17.10
 -16  -8  -4   31.40   10.70
 -16  -8  -4   -4.10   12.60
  16   8   4   23.70   12.60
 -18  -8  -4   16.00    9.60
 -18  -8  -4   -7.90    7.50
 -18   8  -4   21.00   12.40
  18   8   4   35.80   16.90
 -20  -8  -4   21.00    9.00
 -20   8  -4    7.30   14.10
  20   8   4    3.70   14.70
 -22  -8  -4   -3.20    9.90
 -22   8  -4   18.20    9.40
  22   8   4   20.50   10.90
 -24  -8  -4   10.30    7.50
  25  -9  -4  -15.90   20.70
  25   9  -4   -5.50    7.40
  23  -9  -4   10.90   21.70
  23   9  -4   -2.50    8.80
  21  -9  -4  -10.50   13.80
  21  -9  -4  -16.60   17.90
  21   9  -4   -3.10    9.60
  19  -9  -4   -8.60   13.30
  19  -9  -4   14.20   12.10
 -19  -9   4   16.30    9.40
 -19   9   4   12.00   11.90
  19   9  -4   23.20   12.10
  17  -9  -4   -2.20   10.30
  17  -9  -4    6.80   12.40
  17   9  -4    8.10   16.20
 -17   9   4    9.90   16.70
  15  -9  -4   18.70   11.30
 -15   9   4   41.00   18.30
  15   9  -4   19.90   16.60
  13  -9  -4   54.19   34.50
 -13  -9   4  108.29   20.20
  13  -9  -4  117.79   20.40
 -13  -9   4   73.99   22.20
 -13   9   4  150.48   23.10
  13   9  -4  109.49   22.40
 -11  -9   4    8.50   10.20
  11  -9  -4   20.60    9.10
  11  -9  -4   21.50   17.70
 -11  -9   4  -22.30   12.00
  11  -9  -4   20.80   10.10
 -11   9   4  -16.10   15.60
  11   9  -4   18.20   16.30
 -11   9   4    6.30   12.50
  -9  -9   4   16.00   10.00
   9  -9  -4  -15.00   16.30
   9  -9  -4   28.40   10.50
  -9  -9   4   24.50   13.00
   9  -9  -4    8.60   11.30
  -9   9   4   31.40   12.10
  -9   9   4   -4.40   11.40
   9   9  -4   16.00   15.40
   7  -9  -4   10.30    9.50
  -7  -9   4   20.10    9.20
   7  -9  -4    7.70   11.70
  -7  -9   4  -10.20    7.70
   7  -9  -4    6.20   20.30
   7   9  -4   -6.10   13.10
  -7   9   4   -0.20   11.60
  -7   9   4  -12.90   14.00
  -5  -9   4   40.60   12.10
   5  -9  -4   55.49   12.90
   5  -9  -4   48.30   19.90
  -5  -9   4   30.40   21.20
  -5   9   4   48.80   15.80
  -5   9   4   42.20   13.50
   5   9  -4   63.89   16.50
   5   9  -4   69.19   17.50
   3  -9  -4   38.00   11.60
   3  -9  -4   41.30   22.40
  -3  -9   4   25.00   10.20
   3  -9  -4   34.50   12.70
  -3   9   4   29.50   14.60
   3   9  -4   30.70   11.20
  -3   9   4   32.30   14.90
   3   9  -4   49.60   17.90
  -1  -9   4   14.60    8.60
   1  -9  -4    7.40    9.60
   1  -9  -4    7.70   11.10
  -1   9   4    1.10   13.70
  -1   9   4   15.30   13.90
   1   9  -4   26.00    9.80
  -1  -9  -4   22.90    9.20
  -1  -9  -4   25.20   10.00
  -1   9  -4   17.80   12.30
   1   9   4    0.00   13.50
   1   9   4    3.00   14.30
  -3  -9  -4   -4.00    8.90
  -3  -9  -4  -14.50   11.70
   3  -9   4   -1.80   12.60
  -3   9  -4    0.60   10.40
   3   9   4    3.90   12.30
   3   9   4    2.80   13.90
   5  -9   4   93.99   20.80
  -5  -9  -4   97.69   20.10
  -5  -9  -4  102.49   22.50
  -5  -9  -4  160.38   23.90
   5   9   4  112.39   24.00
  -7  -9  -4   44.00   12.00
   7  -9   4    8.30   11.70
  -7  -9  -4   18.60   15.40
   7   9   4   45.50   16.90
  -9  -9  -4   55.09   16.70
  -9  -9  -4   37.60   14.40
   9  -9   4   39.30   13.10
  -9  -9  -4   63.89   15.40
   9   9   4   24.60   17.20
 -11  -9  -4   10.40   10.30
 -11  -9  -4    6.50   12.30
  11   9   4    2.90   16.10
 -13  -9  -4   13.50   13.10
 -13  -9  -4   43.70   12.20
  13   9   4   28.80   17.30
 -15  -9  -4   -8.00   11.40
 -15  -9  -4   21.60   10.10
  15   9   4    8.60   16.10
 -17  -9  -4    1.00    8.50
 -17  -9  -4   -9.40   11.10
  17   9   4   12.50   11.60
 -19  -9  -4   14.40    8.50
 -19  -9  -4    3.70    6.40
  19   9   4    4.60   10.70
 -21  -9  -4    0.20    7.10
  21   9   4  -15.10   11.70
  22 -10  -4   27.30   20.90
  22  10  -4    9.40    8.10
  20 -10  -4   30.90   14.70
  20 -10  -4    3.70   10.00
  20  10  -4   13.20    9.30
  18 -10  -4   13.30   11.50
  18 -10  -4    2.40   12.00
  18  10  -4  -10.60   13.10
  16 -10  -4   39.40   15.90
  16 -10  -4   59.19   14.80
  16  10  -4   61.59   14.80
 -16  10   4   37.80   14.90
  14 -10  -4   -0.40   11.20
 -14  10   4   33.50   17.60
  14  10  -4   13.60   14.90
  12 -10  -4   11.90   10.20
 -12 -10   4   -6.60    9.20
  12 -10  -4   13.90    8.30
 -12  10   4   25.70   12.80
  12  10  -4    1.10   10.90
  10 -10  -4   96.89   18.40
  10 -10  -4   93.39   18.20
 -10 -10   4   93.19   18.40
 -10  10   4  100.99   22.80
  10  10  -4   71.49   21.10
   8 -10  -4   18.10   12.60
  -8 -10   4   20.40   10.50
  -8 -10   4    5.50   11.20
   8 -10  -4   12.20   10.20
   8  10  -4   22.20   14.00
  -8  10   4  -16.00   14.80
  -8  10   4   21.40   13.50
   6 -10  -4   22.50   13.90
  -6 -10   4   16.60   11.10
   6 -10  -4   25.10   10.90
  -6  10   4   43.50   16.50
   6  10  -4   32.60   13.60
  -6  10   4   17.60   12.50
   4 -10  -4   82.19   15.40
  -4 -10   4   74.79   21.40
   4 -10  -4   41.90   17.80
  -4 -10   4   50.89   14.70
  -4  10   4   70.99   17.90
  -4  10   4   82.19   18.70
   2 -10  -4   36.30   13.10
   2 -10  -4   72.59   15.70
   2 -10  -4   63.39   15.40
  -2 -10   4   53.49   12.90
  -2 -10   4   49.20   18.30
  -2  10   4   57.79   14.30
  -2  10   4   13.10   16.40
   0 -10   4   59.49   17.10
   0 -10  -4   59.29   14.90
   0 -10  -4   46.00   16.00
   0 -10  -4   97.99   17.70
   0 -10   4   56.99   14.20
   0  10  -4   59.39   15.50
   0  10   4   87.89   16.70
  -2 -10  -4   15.10   13.10
  -2 -10  -4    0.50   10.90
   2 -10   4   15.10    9.20
   2 -10   4   25.90   17.90
  -2 -10  -4   17.80   14.60
  -2  10  -4   16.60   13.30
   2  10   4   33.10   15.40
  -4 -10  -4    3.80   11.90
  -4 -10  -4    1.40   13.30
  -4 -10  -4   12.90   10.30
   4  10   4   15.10   15.60
  -6 -10  -4    9.60   13.40
  -6 -10  -4    9.80   10.50
   6  10   4    7.30   11.30
  -8 -10  -4   54.49   14.40
  -8 -10  -4   54.69   16.10
   8  10   4   46.80   14.90
 -10 -10  -4   27.20   12.10
  10  10   4   41.80   17.20
 -12 -10  -4   -9.60   13.90
 -12 -10  -4   -5.50   10.70
  12  10   4    3.50   10.60
 -14 -10  -4  -18.80   12.40
 -14 -10  -4   28.10   12.10
  14  10   4    6.70   10.60
 -16 -10  -4   -1.70    7.30
 -16 -10  -4   -2.50    8.20
  16  10   4   -5.50    9.20
 -18 -10  -4   -3.80    6.50
 -18 -10  -4   13.60    6.50
  18  10   4   -9.20    8.20
  19 -11  -4   20.20   14.20
  19  11  -4   11.80    9.80
  17 -11  -4    3.40   11.80
  17 -11  -4   32.70   14.20
  17  11  -4   13.00   11.90
  15 -11  -4    5.90   16.20
  15 -11  -4  -13.30   13.50
 -15  11   4   -5.90    8.90
  15  11  -4    6.70   12.50
  13  11  -4    1.20   12.10
 -13  11   4  -18.10   13.30
  11 -11  -4    8.00    9.50
 -11 -11   4  -10.80    8.20
  11 -11  -4   -3.80    8.90
 -11  11   4    7.40   10.00
  11  11  -4    5.00   12.20
   9 -11  -4   10.70   11.70
   9 -11  -4    1.70   10.90
  -9 -11   4   16.30    9.70
   9  11  -4   -1.60   11.40
  -9  11   4   11.30   10.70
   7 -11  -4   31.50   13.00
  -7 -11   4   36.50    9.70
  -7  11   4   28.80   12.00
   5 -11  -4    2.60   11.60
  -5 -11   4   11.20   10.10
   5 -11  -4   -1.00    9.30
  -5  11   4    5.60   11.40
  -5  11   4  -12.20   10.10
   3 -11  -4   41.00   15.90
   3 -11  -4   22.80   12.80
  -3 -11   4   27.50   11.50
  -3  11   4   54.79   14.40
  -1 -11   4   30.60   10.80
   1 -11  -4    8.60   11.30
   1 -11  -4   25.90   13.20
   1 -11  -4   33.20   15.30
  -1  11   4    2.40   13.30
  -1 -11  -4   23.90   15.40
  -1 -11  -4   40.10   14.90
   1 -11   4   26.10   11.40
  -1 -11  -4   47.50   11.60
   1  11   4   25.60   15.60
  -3 -11  -4   21.90    9.20
  -3 -11  -4   31.10   15.10
   3 -11   4    8.90    9.50
  -3 -11  -4    2.80   10.00
   3  11   4    1.70   14.10
  -5 -11  -4   40.50   12.10
  -5 -11  -4   14.50   10.50
   5 -11   4   26.50   10.40
   5  11   4   23.60   15.50
  -7 -11  -4   55.29   17.80
   7 -11   4   85.89   15.50
  -7 -11  -4   96.19   16.60
   7  11   4   38.80   18.50
   9 -11   4   11.20   12.40
  -9 -11  -4  -14.10    8.60
  -9 -11  -4   11.10   11.60
   9  11   4   14.30   14.40
 -11 -11  -4   12.40    9.90
  11  11   4   14.80   10.50
 -13 -11  -4   -5.80    7.90
  13  11   4   -4.00    8.40
 -15 -11  -4    1.70    7.50
  15  11   4    7.70    8.70
  14 -12  -4    3.70   13.10
  14 -12  -4   -0.20   13.20
  12 -12  -4    6.00   18.10
  12 -12  -4   20.80   15.50
  10 -12  -4    2.30    8.10
 -10 -12   4    0.10    8.70
  -8 -12   4   12.80    6.40
   8 -12  -4   10.40    7.20
   6 -12  -4   28.30   16.10
  -6 -12   4    1.20    5.90
   6 -12  -4    3.80   11.10
   4 -12  -4   67.79   16.90
  -4 -12   4    9.50    9.40
   4 -12  -4   -2.20   12.70
   2 -12  -4   -5.00    8.70
  -2 -12   4    5.30    6.60
   2 -12  -4   59.59   16.80
   0 -12  -4  114.09   21.30
   0 -12  -4  134.09   23.90
   0 -12   4  112.39   19.10
   0  12   4   95.39   20.30
  -2 -12  -4   -3.70    6.80
   2 -12   4    0.40    5.90
  -2 -12  -4  -12.90   12.40
   2  12   4   13.40   11.40
  -4 -12  -4    6.30   12.30
  -4 -12  -4   -0.70    7.50
   4 -12   4    1.80    8.30
   4  12   4   12.20   12.10
  -6 -12  -4  -11.90   10.80
   6 -12   4    3.40    5.60
  -6 -12  -4   15.30    8.60
   6  12   4  -10.00   11.80
   8 -12   4    8.00    6.20
  -8 -12  -4    2.30    8.00
  -8 -12  -4    8.40    6.90
   8 -12   4   18.40    7.90
  10 -12   4    5.60    7.00
 -10 -12  -4  -14.90    6.40
  10  12   4   -1.70    7.30
 -12 -12  -4   -5.10    6.80
  12  12   4    2.80    6.80
   7 -13  -4  -22.50   13.90
  -5 -13   4    0.20    7.20
  -5 -13   4   -4.00    7.70
   5 -13  -4   -6.70    5.70
   5 -13  -4    3.10   19.30
  -3 -13   4   -1.30    7.00
  -3 -13   4    6.30    5.20
   3 -13  -4    2.80    6.90
  -1 -13   4    9.60    5.60
  -1 -13   4   -1.80    7.00
   1 -13  -4   -9.20    6.30
  -1 -13  -4   25.70    8.60
   1 -13   4   17.20    6.80
   1 -13   4   16.10    8.30
   3 -13   4   29.60    7.80
   3 -13   4    0.10    7.80
  -3 -13  -4   12.80    7.30
 -30   0   5    6.30    9.20
 -28   0   5    9.80   12.30
  28   0  -5   15.30   20.20
 -28   0   5    3.90   13.00
 -26   0   5   13.70   13.80
 -26   0   5    1.30    9.50
  26   0  -5    6.90   25.50
 -26   0   5   -1.10   12.00
 -24   0   5   13.50   10.70
 -24   0   5  -10.20   12.50
 -24   0   5  -23.20   11.00
  24   0  -5   -1.50   23.60
 -24   0   5    8.80   12.50
 -22   0   5   30.60   21.30
  22   0  -5  -20.70   23.00
  22   0  -5  -13.80   18.90
 -22   0   5   -5.60   10.60
 -22   0   5    9.60   14.80
 -22   0   5  -16.00   12.30
 -22   0   5   -4.70    8.20
 -22   0   5  -14.30   11.50
 -20   0   5   15.10   17.80
 -20   0   5    6.60    7.30
  20   0  -5   -4.50   21.90
 -20   0   5  -20.60   10.30
 -20   0   5   12.60   11.40
 -20   0   5    5.10   12.30
  20   0  -5    7.10   14.90
  18   0  -5   18.10   15.10
 -18   0   5    3.20   12.80
 -18   0   5   33.10   18.80
  18   0  -5  -17.60   17.60
 -18   0   5   -0.60    6.30
  18   0  -5   -7.40   10.60
  16   0  -5   10.70   21.20
 -16   0   5    8.90   16.40
  16   0  -5   -0.20   12.70
 -14   0   5  -16.40   14.00
  14   0  -5    5.50    9.40
  14   0  -5   -0.20   14.50
  12   0  -5   -7.30    8.80
  12   0  -5   21.60   15.10
 -12   0   5    4.30   13.60
  10   0  -5    1.40   13.70
  10   0  -5   -3.40    9.90
 -10   0   5   -1.60    8.10
 -10   0   5  -15.00   12.60
   8   0  -5   11.80   13.20
   8   0  -5   -5.70    7.60
  -8   0   5    5.30    8.10
  -8   0   5   13.60   12.20
   6   0  -5   14.90   13.30
  -6   0   5   23.40    9.00
  -6   0   5   12.20   12.60
  -4   0   5   -1.60    6.40
   4   0  -5    7.00   10.10
  -4   0   5   12.80    9.70
  -2   0   5   14.80    8.10
  -2   0   5   12.80    9.70
   2   0  -5    1.40    8.30
  -2   0   5   11.20    5.60
   0   0  -5    7.40    8.20
   0   0   5   -0.30    4.90
   0   0   5   11.70    8.30
   0   0   5    7.90    6.80
  -2   0  -5    4.10    7.30
   2   0   5   -5.90    6.10
   2   0   5    2.80    4.60
  -2   0  -5    4.80    9.80
  -4   0  -5    3.80   10.70
   4   0   5    6.70    4.90
  -4   0  -5    3.40    7.20
   4   0   5    1.20    6.80
  -6   0  -5   -4.30   11.20
  -6   0  -5   -7.00    8.10
   6   0   5   -0.20    9.30
   6   0   5    0.80    5.70
   8   0   5   27.70   11.80
  -8   0  -5   27.30   14.40
   8   0   5   24.20   12.00
   8   0   5   13.50    8.10
  10   0   5   19.60    9.20
 -10   0  -5   -1.90   13.90
  10   0   5   22.50   12.90
  10   0   5   18.40   13.60
 -12   0  -5  -19.40   13.70
  12   0   5   -4.30    9.90
  12   0   5    4.30    9.20
  14   0   5   -7.30    9.40
  14   0   5  -11.60   13.50
 -14   0  -5   17.40   17.40
 -14   0  -5   14.60   17.80
 -16   0  -5   24.20   12.90
 -16   0  -5   -0.20    7.30
 -16   0  -5   18.20   15.00
  16   0   5   -2.00   11.70
 -16   0  -5    8.40   11.40
 -16   0  -5   25.70   15.90
  16   0   5  -17.00   12.80
  18   0   5  -18.60   14.00
 -18   0  -5   10.80   17.20
 -18   0  -5    5.80   12.20
  18   0   5  -48.80   18.40
  18   0   5   10.20    8.10
 -18   0  -5  -11.80   15.60
 -18   0  -5    6.00    8.40
 -18   0  -5    3.70   12.60
 -20   0  -5   -1.60   19.40
 -20   0  -5   12.20   14.30
 -20   0  -5  -20.50   15.80
 -20   0  -5   24.60   10.40
  20   0   5   12.20   10.80
  20   0   5  -21.60   12.80
 -22   0  -5    4.90   14.10
  22   0   5   -7.70   14.60
 -22   0  -5   -7.10   20.10
 -22   0  -5   38.70   18.40
 -22   0  -5  -11.40    9.90
  22   0   5   13.10   18.00
 -24   0  -5    8.00   14.30
  24   0   5   11.00   17.90
 -24   0  -5    3.60   15.70
 -24   0  -5    5.10   18.00
 -26   0  -5    7.60   15.90
  26   0   5    4.40   16.40
 -26   0  -5   -5.60    9.10
 -26   0  -5    8.40   19.20
 -28   0  -5   -5.00   11.60
  28   0   5    9.90   11.40
 -28   0  -5   11.00   13.50
 -30   0  -5    1.30   10.90
  30   0   5    5.50    7.30
 -31  -1   5   19.30    9.30
 -31   1   5    5.00    7.80
 -29  -1   5    2.20   13.50
  29  -1  -5   22.50   23.80
 -29   1   5    3.50   12.80
 -27  -1   5   29.60   12.40
  27  -1  -5   53.89   29.80
 -27   1   5   25.20   14.50
  27   1  -5   25.70   26.00
  25  -1  -5  407.06   67.19
 -25  -1   5  447.56   64.49
  25   1  -5  376.56   66.19
 -25   1   5  401.36   63.29
 -25   1   5  417.06   63.79
 -23  -1   5   24.40   13.40
 -23  -1   5   12.70   14.40
 -23  -1   5   24.30   22.80
 -23  -1   5   14.10   12.00
  23  -1  -5    5.50   20.80
  23   1  -5   -5.60   20.50
 -23   1   5    0.20    9.70
 -23   1   5   10.40   12.90
 -23   1   5    3.10    8.20
 -23   1   5    0.80   11.00
 -23   1   5   18.90   12.70
 -21  -1   5   28.40   21.30
  21  -1  -5   10.50   15.20
 -21  -1   5   17.30   14.20
 -21  -1   5   22.60   11.30
  21  -1  -5   36.50   16.60
 -21  -1   5   20.80   13.40
  21  -1  -5   24.70   22.90
 -21   1   5   13.70   11.80
 -21   1   5   22.00   15.70
 -21   1   5    9.80    9.80
 -21   1   5   28.20   12.10
  21   1  -5   14.30   18.60
  21   1  -5    2.20   24.10
 -21   1   5   71.29   20.20
 -21   1   5   42.60   14.50
 -19  -1   5   69.49   16.60
 -19  -1   5   71.19   13.60
 -19  -1   5   82.89   17.50
  19  -1  -5   48.60   23.00
  19  -1  -5   38.00   16.20
  19  -1  -5   54.59   14.90
 -19  -1   5   39.90   21.70
 -19   1   5   63.79   15.10
 -19   1   5   50.19   14.30
 -19   1   5   41.80   14.70
  19   1  -5  100.79   28.40
 -19   1   5   98.29   22.10
  19   1  -5   62.99   18.10
 -19   1   5   67.79   16.50
 -17  -1   5  126.79   28.10
  17  -1  -5  130.69   29.40
  17  -1  -5   93.39   21.40
 -17   1   5  116.19   24.80
  17   1  -5   73.09   32.30
 -17   1   5  151.18   28.20
  15  -1  -5  126.69   29.40
 -15  -1   5  110.59   29.00
  15  -1  -5  131.39   25.10
  15   1  -5  172.98   34.40
 -15   1   5  147.79   30.40
 -13  -1   5  142.09   29.60
  13  -1  -5  130.49   30.00
  13  -1  -5  153.88   25.90
 -13   1   5  161.18   29.00
  13   1  -5  141.29   25.70
  13   1  -5  118.49   32.20
  11  -1  -5 1155.28  169.58
 -11  -1   5 1082.39  167.08
 -11  -1   5 1180.68  169.38
  11  -1  -5 1180.68  167.48
  11   1  -5 1185.38  170.38
  11   1  -5 1117.89  167.38
 -11   1   5 1150.08  169.48
  -9  -1   5  351.16   54.49
   9  -1  -5  362.16   52.39
  -9  -1   5  319.97   51.89
   9  -1  -5  375.66   56.79
   9   1  -5  340.07   54.79
  -9   1   5  365.06   54.19
   9   1  -5  318.17   52.19
  -7  -1   5 4041.90  579.24
   7  -1  -5 4007.80  579.54
  -7  -1   5 4015.10  577.94
   7  -1  -5 3789.22  578.04
   7   1  -5 4036.90  579.54
  -7   1   5 4102.59  579.34
  -5  -1   5  670.93   98.79
   5  -1  -5  674.33   99.59
  -5  -1   5  681.03   97.39
   5  -1  -5  655.93   97.79
   5   1  -5  675.23   98.99
  -5   1   5  677.23   99.09
  -5   1   5  638.94   97.59
   3  -1  -5  109.59   18.10
  -3  -1   5   81.79   15.50
  -3  -1   5   70.49   13.10
  -3   1   5   70.89   14.20
   3   1  -5   94.59   17.20
  -3   1   5   80.09   17.00
  -3   1   5   68.99   13.30
  -1  -1   5  499.45   74.19
  -1  -1   5  507.85   73.19
   1  -1  -5  530.85   75.29
  -1  -1   5  438.06   74.69
  -1   1   5  463.05   74.29
  -1   1   5  517.95   75.09
   1   1  -5  508.65   74.19
  -1   1   5  540.55   73.99
  -1  -1  -5 1554.24  212.48
  -1  -1  -5 1512.25  212.78
   1  -1   5 1366.66  211.68
   1   1   5 1483.05  211.58
   1   1   5 1484.95  212.58
   1   1   5 1379.96  212.28
   3  -1   5  561.54   88.29
   3  -1   5  563.04   88.39
  -3  -1  -5  673.63   90.19
  -3  -1  -5  621.04   89.79
   3   1   5  643.94   89.79
  -3   1  -5  675.53   90.69
   3   1   5  597.04   88.49
  -5  -1  -5   31.60   14.40
  -5  -1  -5   37.50   13.50
   5  -1   5   40.10    9.10
  -5   1  -5   44.00   14.10
   5   1   5   40.10    9.40
   5   1   5   34.70   12.40
  -7  -1  -5   13.80   12.70
   7  -1   5   16.80    8.00
   7  -1   5    5.30    7.40
  -7  -1  -5   18.90   13.10
   7  -1   5   13.10    4.50
   7  -1   5   11.10    4.60
   7   1   5    1.30   10.70
   7   1   5    9.20    7.90
  -7   1  -5   21.00   13.30
  -9  -1  -5 1207.78  178.08
   9  -1   5 1215.68  176.18
   9  -1   5 1191.78  174.88
   9   1   5 1253.07  177.88
  -9   1  -5 1292.77  178.18
   9   1   5 1171.28  177.28
   9   1   5 1157.48  175.48
  11  -1   5   52.29   15.10
 -11  -1  -5   54.19   19.10
  11  -1   5   78.19   12.40
 -11   1  -5   77.69   19.10
  11   1   5   60.19   17.80
  11   1   5   31.90   16.40
  11   1   5   59.89   14.20
 -13  -1  -5    9.10   16.90
  13  -1   5    9.00    9.00
  13  -1   5    5.90   11.60
 -13   1  -5    6.50   15.30
  13   1   5   19.10   16.30
  13   1   5   -5.40   13.20
  13   1   5    5.50   11.30
 -15  -1  -5   56.59   14.30
 -15  -1  -5   35.10   14.00
  15  -1   5   40.30   11.50
 -15  -1  -5   50.09   16.80
 -15  -1  -5   32.90   16.20
 -15  -1  -5   31.30   12.20
  15  -1   5   24.00   15.00
 -15   1  -5   40.70   11.40
  15   1   5    5.40   16.70
 -15   1  -5   53.39   16.90
  15   1   5   35.20   12.80
 -15   1  -5   36.90   13.20
 -15   1  -5   28.40   12.20
 -17  -1  -5   33.10   12.20
 -17  -1  -5    0.90   12.80
 -17  -1  -5    7.70   10.00
  17  -1   5    8.40   12.40
 -17  -1  -5    6.70   11.40
 -17  -1  -5   18.60   16.60
  17  -1   5    7.70   11.60
  17   1   5   31.50   15.90
  17   1   5   19.80   19.30
 -17   1  -5    3.40   16.70
 -17   1  -5   -5.70   12.40
  17   1   5   12.10    8.90
 -17   1  -5   32.90   11.90
 -17   1  -5   24.10   12.60
 -19  -1  -5   13.40   18.00
 -19  -1  -5   27.80   13.20
  19  -1   5   -5.50   11.10
 -19  -1  -5   -3.60    8.30
 -19  -1  -5  -16.30   12.70
 -19  -1  -5    7.40   14.90
  19  -1   5   15.30   18.00
 -19   1  -5    3.50   17.50
 -19   1  -5    8.10   12.40
  19   1   5    2.00   14.40
  19   1   5   -7.30   11.90
 -19   1  -5   13.00   17.80
 -19   1  -5    5.80   13.40
 -21  -1  -5  179.28   29.30
 -21  -1  -5  220.08   32.10
  21  -1   5  159.58   26.90
 -21  -1  -5  159.28   30.70
 -21  -1  -5  102.29   28.50
 -21  -1  -5  113.99   28.00
  21  -1   5  159.78   28.70
  21   1   5  134.69   28.90
 -21   1  -5  183.78   29.10
 -21   1  -5  143.29   29.20
 -21   1  -5  211.28   32.10
 -21   1  -5  132.69   32.00
  21   1   5  201.58   33.40
 -23  -1  -5   58.39   20.90
 -23  -1  -5   39.00   19.10
 -23  -1  -5  115.69   26.60
  23  -1   5   61.89   18.90
 -23   1  -5   95.89   25.50
 -23   1  -5   48.10   15.60
 -23   1  -5   49.20   18.30
 -23   1  -5  102.39   21.00
  23   1   5  109.29   21.80
 -25  -1  -5    4.50   15.40
  25  -1   5   56.89   15.00
 -25  -1  -5   37.90   23.00
 -25   1  -5   26.90   22.50
 -25   1  -5    6.40   14.70
  25   1   5   49.70   16.80
 -25   1  -5   48.60   23.00
  27  -1   5   53.49   19.20
 -27  -1  -5   34.50   21.20
 -27  -1  -5   28.20   11.80
  27   1   5   47.50   13.80
 -27   1  -5   33.00   17.30
 -27   1  -5   37.40   11.60
 -27   1  -5   45.50   18.20
 -29  -1  -5   17.80   13.00
 -29  -1  -5    8.70   11.50
  29  -1   5   22.70   11.70
 -29   1  -5   32.60   14.90
  29   1   5    9.80    8.90
 -29   1  -5   20.30   14.50
 -30  -2   5   12.10   14.00
  30  -2  -5   -3.20   22.50
 -30   2   5   -2.20   10.50
 -28  -2   5   -4.30   14.40
  28  -2  -5   48.10   29.50
 -28   2   5   16.10    9.20
 -26  -2   5    3.50   15.60
  26  -2  -5  -17.10   26.90
 -26   2   5   32.50   19.20
 -26   2   5   20.90   10.30
 -24  -2   5   58.39   18.00
  24  -2  -5   60.79   24.20
 -24  -2   5   61.29   15.40
 -24   2   5   38.60   16.40
 -24   2   5   56.99   20.20
 -22  -2   5  -10.00    7.40
 -22  -2   5    4.20   10.30
  22  -2  -5  -26.50   26.60
  22  -2  -5    5.60   20.60
 -22  -2   5    0.40   12.50
 -22  -2   5   -7.50   21.80
  22  -2  -5  -23.40   14.90
 -22   2   5    3.90   12.50
  22   2  -5   -9.50   21.00
 -22   2   5   19.00   12.10
 -22   2   5    7.90   17.50
 -22   2   5   34.40   15.30
  22   2  -5   -8.90   26.00
 -20  -2   5  -10.70    9.50
  20  -2  -5   44.70   18.70
 -20  -2   5    4.20   12.30
  20  -2  -5  -10.60   10.10
  20  -2  -5   19.60   22.70
 -20  -2   5  -18.20   18.30
 -20  -2   5  -10.70    9.10
 -20   2   5  -17.30   12.30
  20   2  -5   -1.50   13.80
  20   2  -5  -19.10   21.50
 -20   2   5   10.40   10.40
 -20   2   5    5.30   11.80
 -18  -2   5   26.70   19.70
 -18  -2   5    3.50    9.30
  18  -2  -5    4.90   12.70
 -18  -2   5  -21.00   10.70
  18  -2  -5  -12.50    8.00
  18  -2  -5   16.90   19.40
 -18  -2   5   19.00    9.80
 -18   2   5   11.80   11.90
 -18   2   5   24.70    7.60
  18   2  -5   14.30   22.30
 -18   2   5    4.80    9.80
 -18   2   5   -3.50    9.90
 -18   2   5  -16.60   16.00
  16  -2  -5  190.58   43.90
 -16  -2   5  219.18   43.10
  16  -2  -5  224.18   38.20
  16   2  -5  212.78   44.80
 -16   2   5  289.47   42.70
  14  -2  -5   18.00   16.70
 -14  -2   5    9.70   16.80
  14  -2  -5   32.50   13.00
  14   2  -5   27.50   18.90
 -14   2   5    3.10   10.30
 -14   2   5   21.60   14.30
 -12  -2   5   30.80   17.30
 -12  -2   5   16.40   11.50
  12  -2  -5   17.50   15.50
  12  -2  -5   17.90   11.60
  12   2  -5    9.50   16.20
 -12   2   5   25.00   14.50
  10  -2  -5 2186.18  322.37
 -10  -2   5 2203.18  322.47
  10  -2  -5 2263.97  324.67
 -10  -2   5 2110.89  324.27
 -10   2   5 2264.67  324.17
  10   2  -5 2324.47  324.97
  -8  -2   5  153.18   24.90
   8  -2  -5  141.89   28.60
   8  -2  -5  147.49   24.80
  -8  -2   5  162.08   28.60
   8   2  -5  165.78   30.90
  -8   2   5  127.89   28.80
   6  -2  -5 1087.79  159.18
  -6  -2   5 1078.19  158.58
  -6  -2   5 1074.19  157.18
   6  -2  -5 1068.59  157.18
   6   2  -5 1075.39  159.08
  -6   2   5 1102.29  158.78
  -4  -2   5  908.61  137.39
   4  -2  -5  963.50  138.29
   4  -2  -5  906.01  136.49
  -4  -2   5  907.01  135.99
   4   2  -5  959.80  137.49
  -4   2   5  892.31  135.89
  -4   2   5 1005.90  136.69
  -4   2   5  983.00  137.99
  -2  -2   5   10.70    8.20
   2  -2  -5    3.80   12.00
   2  -2  -5    9.50    7.70
  -2  -2   5    4.70    4.30
  -2   2   5   10.80    5.10
   2   2  -5    3.50    6.10
  -2   2   5   18.80   11.90
   2   2  -5   11.40    6.90
  -2   2   5    6.20    8.20
   0  -2   5   52.69    9.60
   0  -2  -5   29.70   14.20
   0  -2   5   39.40    9.50
   0  -2  -5   37.40   10.30
   0   2   5   43.50    9.70
   0   2   5   35.10    9.60
   0   2   5   53.39   14.10
   2  -2   5  519.15   74.59
   2  -2   5  481.25   74.49
  -2  -2  -5  551.04   76.29
  -2  -2  -5  531.75   77.59
   2   2   5  494.85   77.09
   2   2   5  521.15   75.69
  -4  -2  -5  161.78   27.10
  -4  -2  -5  171.58   30.70
   4   2   5  188.98   29.10
  -4   2  -5  125.49   27.60
   4   2   5  149.59   25.50
  -6  -2  -5  308.27   48.60
  -6  -2  -5  319.77   50.99
   6   2   5  284.97   46.90
   6   2   5  295.87   49.00
  -6   2  -5  342.67   49.60
   8  -2   5  110.39   16.70
  -8  -2  -5   95.29   21.80
  -8  -2  -5   77.49   22.00
   8   2   5   78.09   17.00
   8   2   5  113.09   22.50
  -8   2  -5   79.99   21.10
  10  -2   5  164.48   26.30
 -10  -2  -5  185.78   31.80
 -10  -2  -5  196.48   36.60
  10  -2   5  147.59   24.40
  10   2   5  173.68   27.50
 -10   2  -5  150.08   29.90
  10   2   5  142.69   31.10
  12  -2   5  150.28   26.80
  12  -2   5  155.48   24.50
 -12  -2  -5  169.38   32.00
  12   2   5  185.08   33.00
  12   2   5  132.19   26.90
 -12   2  -5  156.38   29.80
  14  -2   5   28.30   12.80
 -14  -2  -5   21.40   17.90
 -14  -2  -5   34.10   13.40
  14  -2   5   41.80    9.60
 -14  -2  -5   24.50   11.80
 -14  -2  -5   21.90   12.00
 -14   2  -5    1.90   15.50
  14   2   5  -24.70   15.70
 -14   2  -5   26.10   14.80
  14   2   5    4.60   18.50
  14   2   5   32.80   15.20
 -14   2  -5    3.20   10.20
  16  -2   5   11.60   10.50
 -16  -2  -5   26.30   13.30
 -16  -2  -5   18.60   11.80
 -16  -2  -5   23.40   12.30
 -16   2  -5   20.60   11.40
  16   2   5   20.10   22.80
 -16   2  -5    2.20    8.50
 -16   2  -5   37.80   16.40
  16   2   5   -3.30   16.30
 -16   2  -5   -4.60   16.00
  16   2   5  -12.00   10.50
 -18  -2  -5   87.59   22.00
  18  -2   5  107.49   20.20
 -18  -2  -5  111.29   22.30
 -18  -2  -5   88.59   21.20
 -18  -2  -5  110.89   22.20
  18   2   5  104.39   20.90
 -18   2  -5  126.29   26.50
 -18   2  -5   76.09   20.80
 -18   2  -5   86.09   23.90
 -18   2  -5   90.89   20.60
  18   2   5  131.09   25.90
 -20  -2  -5   66.59   19.60
 -20  -2  -5   64.49   20.30
 -20  -2  -5   85.59   24.00
 -20  -2  -5   74.29   17.20
  20  -2   5   82.59   18.70
 -20   2  -5   71.29   19.30
 -20   2  -5   51.19   18.90
  20   2   5   97.69   20.40
  20   2   5   90.79   25.80
 -20   2  -5   90.59   23.30
 -20   2  -5   89.79   26.20
 -22  -2  -5  121.79   28.20
 -22  -2  -5  174.88   32.00
  22  -2   5  158.18   24.10
 -22  -2  -5  114.39   25.60
  22  -2   5  148.19   27.10
 -22   2  -5  141.79   25.40
 -22   2  -5  168.58   29.60
 -22   2  -5  103.99   26.10
 -22   2  -5   91.19   29.20
  22   2   5  120.69   26.70
  24  -2   5   28.40   16.30
 -24  -2  -5   58.09   15.50
 -24  -2  -5   15.30   22.40
 -24  -2  -5   55.49   13.60
 -24   2  -5   31.60   12.30
 -24   2  -5   52.79   17.50
 -24   2  -5   30.20   24.10
  24   2   5   44.60   15.30
 -26  -2  -5  -19.40    9.60
  26  -2   5   11.60   18.20
 -26  -2  -5   15.70   18.70
 -26   2  -5   -1.00   14.10
 -26   2  -5   -4.10   11.90
 -26   2  -5    5.20    8.40
  26   2   5    6.60   10.60
  28  -2   5   15.50   16.10
 -28  -2  -5   12.60   12.50
 -28  -2  -5   18.30   13.80
 -28   2  -5   11.70   10.80
  28   2   5    7.90    8.40
 -28   2  -5   11.60   13.40
  30  -2   5   -1.20    9.20
 -30  -2  -5   11.80    9.10
 -30   2  -5  -12.70   11.50
 -30   2  -5    7.60    9.10
  31  -3  -5   44.00   20.70
  29  -3  -5   17.90   27.00
 -29  -3   5    4.50   10.20
 -29   3   5    0.10   10.00
 -27  -3   5   -3.40   10.70
  27  -3  -5   20.60   20.50
 -27   3   5  -10.70   14.20
 -27   3   5    5.50    8.20
  25  -3  -5   53.69   25.20
 -25  -3   5   -9.90   16.10
 -25   3   5   26.90   20.20
 -25   3   5   18.00   13.00
  23  -3  -5   61.49   20.60
 -23  -3   5   60.69   16.60
  23  -3  -5   86.59   25.50
 -23  -3   5   44.50   19.20
 -23  -3   5   54.29   18.50
 -23  -3   5   59.59   18.00
 -23   3   5   81.19   17.70
 -23   3   5   77.39   22.30
  21  -3  -5   22.30   16.60
 -21  -3   5   -0.60   10.70
 -21  -3   5    6.40   11.60
 -21  -3   5    5.30   21.50
 -21  -3   5    1.60    9.50
 -21  -3   5   -0.90   13.90
  21  -3  -5   -5.80   22.30
  21  -3  -5   -7.80   11.10
 -21   3   5   24.00   12.70
  21   3  -5  -23.30   21.60
 -21   3   5   29.00   16.40
 -21   3   5   15.30   18.80
  21   3  -5   -6.30   26.60
 -21   3   5  -11.90   11.50
 -19  -3   5  191.28   28.60
  19  -3  -5  159.28   36.30
  19  -3  -5  131.89   26.80
 -19  -3   5  151.98   28.90
 -19  -3   5  177.88   29.30
  19  -3  -5  176.28   30.60
 -19  -3   5  123.09   36.10
 -19  -3   5  213.88   30.70
  19   3  -5  185.38   41.10
  19   3  -5  125.99   36.40
 -19   3   5  171.08   28.60
 -19   3   5  206.88   28.40
 -19   3   5  146.19   27.00
 -19   3   5  144.29   30.40
  17  -3  -5  264.37   34.20
 -17  -3   5  154.18   37.50
 -17  -3   5  194.78   31.20
 -17  -3   5  151.18   31.30
 -17  -3   5  160.58   29.00
  17  -3  -5  280.27   41.30
  17  -3  -5  168.68   28.90
 -17   3   5  170.68   33.60
  17   3  -5  204.88   44.20
 -17   3   5  191.68   30.40
 -17   3   5  159.48   29.70
 -17   3   5  195.78   32.30
 -17   3   5  172.08   30.30
  15  -3  -5  260.37   48.90
 -15  -3   5  270.07   50.09
  15  -3  -5  303.27   45.10
 -15   3   5  233.88   45.10
  15   3  -5  394.56   56.79
  13  -3  -5  400.06   61.59
 -13  -3   5  382.56   61.19
  13  -3  -5  319.77   56.09
 -13   3   5  338.97   58.19
  13   3  -5  430.66   63.59
 -11  -3   5   55.19   21.20
  11  -3  -5   78.19   20.40
 -11  -3   5   72.89   16.00
  11  -3  -5   55.09   14.80
  11   3  -5   64.89   22.30
 -11   3   5   45.80   17.10
   9  -3  -5  553.34   86.29
  -9  -3   5  549.95   82.99
   9  -3  -5  521.65   82.69
  -9  -3   5  567.24   85.79
  -9   3   5  589.64   84.89
   9   3  -5  563.64   86.99
  -9   3   5  569.24   81.89
   7  -3  -5 1438.46  213.38
  -7  -3   5 1443.46  213.08
   7  -3  -5 1409.86  211.18
  -7  -3   5 1441.26  211.28
   7   3  -5 1542.95  213.08
   7   3  -5 1477.95  213.58
  -7   3   5 1438.16  212.98
  -5  -3   5  248.88   39.90
   5  -3  -5  259.27   43.80
   5  -3  -5  292.07   40.80
  -5  -3   5  240.28   41.70
   5   3  -5  276.97   41.90
   5   3  -5  243.18   42.40
  -5   3   5  286.87   43.20
   3  -3  -5  277.47   44.80
  -3  -3   5  263.67   42.60
  -3  -3   5  268.27   40.50
   3  -3  -5  267.87   41.90
   3   3  -5  279.87   41.50
   3   3  -5  261.27   41.70
  -3   3   5  303.37   44.60
   1  -3  -5  244.78   34.30
  -1  -3   5  223.08   33.80
  -1  -3   5  194.08   32.00
   1  -3  -5  212.98   37.50
  -1  -3   5  226.18   32.10
  -1   3   5  209.68   34.50
  -1   3   5  254.07   37.60
   1  -3   5  114.89   16.60
  -1  -3  -5   85.49   22.30
  -1  -3  -5   86.89   17.60
  -1  -3  -5   76.89   17.00
   1  -3   5   95.49   16.20
   1   3   5   98.59   18.30
   1   3   5  125.59   22.40
  -3  -3  -5  166.38   32.60
  -3  -3  -5  192.38   29.60
   3   3   5  164.58   28.50
   3   3   5  174.08   32.20
  -5  -3  -5  790.22  109.49
  -5  -3  -5  696.93  110.89
   5   3   5  721.83  108.09
   5   3   5  736.63  110.59
  -7  -3  -5  846.42  126.49
  -7  -3  -5  876.11  128.79
   7   3   5  846.62  124.79
   7   3   5  848.32  127.59
  -7   3  -5  834.52  126.79
  -9  -3  -5   58.19   17.90
  -9  -3  -5   49.99   20.70
   9   3   5   87.49   21.70
  -9   3  -5   58.79   16.90
   9   3   5   24.80   14.20
  11  -3   5  240.58   35.70
 -11  -3  -5  266.57   52.39
 -11  -3  -5  267.97   43.50
 -11   3  -5  191.38   40.50
  11   3   5  241.88   39.70
  11   3   5  261.27   44.80
 -13  -3  -5    5.70    8.70
  13  -3   5   13.70    7.10
 -13  -3  -5    4.60   11.10
 -13   3  -5   -5.60   13.50
  13   3   5   22.40   20.10
  13   3   5    1.00   14.80
 -13   3  -5   -8.30    9.70
 -13   3  -5    9.30   14.20
 -13   3  -5   14.90   17.10
  13   3   5   -7.00    9.50
 -15  -3  -5  138.39   23.80
 -15  -3  -5  111.89   21.80
 -15  -3  -5   76.89   19.60
 -15  -3  -5  114.39   21.90
  15  -3   5  118.79   18.70
  15   3   5   80.19   24.20
 -15   3  -5  109.89   21.50
 -15   3  -5   66.39   19.90
  15   3   5   96.99   29.80
  15   3   5   93.69   21.20
 -15   3  -5   94.09   21.00
 -15   3  -5  122.39   23.70
  17  -3   5  330.77   50.39
 -17  -3  -5  376.66   52.89
 -17  -3  -5  310.47   51.89
 -17  -3  -5  329.97   52.19
 -17  -3  -5  299.97   53.29
 -17   3  -5  321.27   52.09
 -17   3  -5  351.36   54.29
 -17   3  -5  295.77   52.39
 -17   3  -5  335.27   52.59
  17   3   5  365.06   62.49
  17   3   5  338.87   51.49
  19  -3   5  122.99   20.30
 -19  -3  -5   61.49   19.20
 -19  -3  -5  102.59   19.80
 -19  -3  -5   74.69   24.20
  19   3   5   74.39   18.70
 -19   3  -5   76.29   20.30
 -19   3  -5   83.29   17.80
 -19   3  -5   82.69   26.60
 -19   3  -5  101.39   20.60
 -21  -3  -5   43.30   20.50
 -21  -3  -5   79.59   24.50
  21  -3   5   87.09   16.80
 -21  -3  -5   51.29   18.00
 -21   3  -5  103.99   20.50
 -21   3  -5   69.19   20.20
 -21   3  -5   31.80   23.90
 -21   3  -5   91.59   27.40
  21   3   5   73.99   17.50
 -23  -3  -5   -5.30   11.70
 -23  -3  -5   16.20   20.70
 -23  -3  -5   13.00    9.60
  23  -3   5  -14.80   14.30
 -23   3  -5    8.40   19.30
 -23   3  -5   24.70   20.20
  23   3   5   25.80   11.30
 -25  -3  -5    0.50    7.80
 -25  -3  -5   13.80   12.70
 -25  -3  -5   11.80   18.30
  25  -3   5   10.10   14.60
 -25   3  -5   -2.10   13.70
  25   3   5   11.60    9.80
 -25   3  -5   13.60   19.10
  27  -3   5   25.30   17.60
 -27  -3  -5   10.20   12.60
 -27  -3  -5   19.10   12.60
 -27   3  -5   35.20   13.70
 -27   3  -5   19.30   12.80
 -29  -3  -5    2.60    9.50
  29  -3   5   -0.50    9.20
 -29  -3  -5    1.60    9.50
 -29   3  -5   15.70   10.00
 -29   3  -5    4.60    9.50
  32  -4  -5   -5.50   12.80
  30  -4  -5    6.80   16.90
  28  -4  -5   32.90   28.40
 -26  -4   5   17.70   17.00
  26  -4  -5  -65.79   26.30
 -26   4   5   17.30   10.30
 -26   4   5  -22.90   19.30
 -24  -4   5   51.19   19.30
  24  -4  -5   37.50   21.30
  24  -4  -5   36.90   20.10
 -24   4   5   76.29   23.60
 -24   4   5   35.00   13.90
 -22  -4   5    6.40   16.60
 -22  -4   5   23.90   10.60
  22  -4  -5   32.60   14.30
 -22  -4   5   17.60   14.70
  22  -4  -5    3.20   17.60
 -22   4   5   24.50   14.70
 -22   4   5    1.50   11.50
 -22   4   5    6.00   14.10
  20  -4  -5   56.09   26.90
 -20  -4   5   81.59   18.40
 -20  -4   5   39.10   26.60
 -20  -4   5   99.69   19.30
  20  -4  -5  119.29   22.60
 -20  -4   5   82.69   20.00
  20  -4  -5   63.89   15.80
 -20   4   5   70.49   23.90
 -20   4   5  116.89   23.40
  20   4  -5   42.70   26.50
 -20   4   5   71.09   18.10
 -20   4   5   84.69   19.40
 -20   4   5  103.09   18.50
  20   4  -5  -10.90   28.30
 -18  -4   5  206.38   36.00
 -18  -4   5  133.39   40.00
 -18  -4   5  225.18   35.90
  18  -4  -5  272.07   38.50
  18  -4  -5  237.18   43.70
  18  -4  -5  201.48   35.70
 -18  -4   5  230.18   35.80
  18  -4  -5  208.28   33.80
 -18   4   5  219.48   37.50
 -18   4   5  235.18   34.70
 -18   4   5  194.68   33.80
  18   4  -5  157.58   41.70
  18   4  -5   61.69   40.40
 -18   4   5  247.98   35.40
  16  -4  -5   62.59   15.70
  16  -4  -5   64.49   12.30
 -16  -4   5   59.39   16.80
  16  -4  -5   66.09   18.60
 -16  -4   5   69.39   26.40
 -16  -4   5   45.00   16.00
  16  -4  -5   70.49   27.80
 -16  -4   5   49.50   18.90
  16   4  -5   61.89   27.00
 -16   4   5   66.39   15.50
 -16   4   5   82.39   18.40
  16   4  -5   65.69   27.60
 -16   4   5   66.69   15.10
 -16   4   5   60.09   14.90
  14  -4  -5  458.35   74.69
 -14  -4   5  485.05   75.39
  14  -4  -5  466.55   68.89
 -14   4   5  421.86   69.49
  14   4  -5  502.35   75.99
  14   4  -5  379.66   74.09
 -12  -4   5   30.70   15.40
 -12  -4   5   71.69   22.60
  12  -4  -5   37.70   13.60
  12  -4  -5   23.10   17.70
 -12   4   5   52.59   18.00
  12   4  -5   63.79   22.50
  12   4  -5   54.49   22.40
 -10  -4   5   60.49   21.40
 -10  -4   5   45.80   15.60
  10  -4  -5   67.49   22.50
  10  -4  -5   44.50   14.10
  10   4  -5   77.19   21.90
  10   4  -5   52.19   21.10
 -10   4   5   77.49   20.20
   8  -4  -5  109.29   26.10
   8  -4  -5  121.89   22.20
  -8  -4   5  125.49   21.80
  -8  -4   5  128.09   27.40
   8   4  -5  127.19   28.80
   8   4  -5  133.89   26.60
  -8   4   5  135.09   25.50
   6  -4  -5   30.40    9.60
   6  -4  -5   42.60   16.30
  -6  -4   5    8.40   14.10
  -6  -4   5   34.50   10.90
  -6   4   5    6.20   13.30
   6   4  -5   41.30   15.80
   6   4  -5   15.70   11.90
   4  -4  -5  354.16   57.49
  -4  -4   5  367.06   53.49
  -4  -4   5  335.27   55.49
   4  -4  -5  365.76   53.99
   4   4  -5  356.96   54.19
  -4   4   5  355.46   56.99
  -2  -4   5  681.23  109.29
   2  -4  -5  751.02  108.89
  -2  -4   5  775.62  107.89
   2  -4  -5  706.23  111.29
  -2   4   5  769.22  111.29
   0  -4   5   41.70    7.30
   0  -4  -5   21.00    7.70
   0  -4  -5   25.80   16.70
   0  -4  -5   38.00   10.40
   0   4   5   51.49   17.10
   2  -4   5   32.00    8.10
  -2  -4  -5   25.20   17.20
  -2  -4  -5   19.20    9.30
  -2  -4  -5   27.10   10.80
   2   4   5   13.70   15.70
  -4  -4  -5  615.94   95.49
  -4  -4  -5  647.24   98.29
   4   4   5  658.23   97.59
  -6  -4  -5   -2.70   17.60
  -6  -4  -5   13.70   11.60
   6   4   5   35.00   18.00
   6   4   5    7.90   12.00
  -8  -4  -5  180.38   34.70
  -8  -4  -5  148.79   28.50
   8   4   5  173.98   32.40
   8   4   5  126.89   25.80
 -10  -4  -5   -3.60   14.90
 -10  -4  -5   -1.80   20.10
  10   4   5   13.20   18.70
 -12  -4  -5   23.30   12.30
 -12  -4  -5   10.00    9.60
 -12  -4  -5   34.60   12.60
  12  -4   5   22.70    6.70
  12   4   5   31.90   10.80
 -12   4  -5   49.99   16.30
  12   4   5   15.80   21.10
 -12   4  -5   36.20   14.80
  14  -4   5   38.30    8.80
 -14  -4  -5   11.50   12.70
 -14  -4  -5   20.30   13.20
 -14  -4  -5   23.70   10.90
  14   4   5   32.50   11.40
 -14   4  -5   41.70   17.20
  14   4   5    0.80   23.70
 -14   4  -5   35.30   12.50
 -14   4  -5   21.90   12.70
  16  -4   5   39.70   11.70
 -16  -4  -5   56.39   15.20
 -16  -4  -5   21.70   14.90
  16   4   5   18.50   28.90
 -16   4  -5   33.90   18.80
 -16   4  -5   20.60   14.30
  16   4   5   63.39   13.70
 -16   4  -5   49.99   19.60
 -18  -4  -5   28.40   17.10
  18  -4   5   34.30   11.30
 -18  -4  -5   41.60   14.50
 -18  -4  -5    6.60   22.20
  18   4   5   17.80   11.90
 -18   4  -5   11.00   15.30
 -18   4  -5   75.49   20.40
 -18   4  -5   22.40   16.20
  20  -4   5    3.80   12.10
 -20  -4  -5   30.10   20.00
 -20  -4  -5   21.00   12.80
 -20  -4  -5   18.90   13.70
  20   4   5   -2.10   10.60
 -20   4  -5   47.40   23.60
 -20   4  -5   35.00   15.60
 -22  -4  -5    6.20   13.00
 -22  -4  -5   17.20   13.80
 -22  -4  -5   -1.10   17.50
 -22   4  -5   15.80   16.90
  22   4   5   27.40   12.80
 -22   4  -5   11.60   20.20
  24  -4   5   -0.90   12.30
 -24  -4  -5   23.40   18.10
 -24  -4  -5   10.10   12.30
 -24  -4  -5  -13.70   11.20
 -24   4  -5    9.10   19.40
 -24   4  -5   12.70   18.20
 -26  -4  -5    4.40   10.60
  26  -4   5  -10.50   14.60
 -26  -4  -5   -7.70   16.30
 -26   4  -5  -13.30   10.30
 -26   4  -5   -1.40   12.00
  28  -4   5    7.00   10.60
 -28  -4  -5   16.50    8.20
 -28  -4  -5   15.70   11.20
 -28   4  -5   -3.40   15.10
 -28   4  -5   27.60   10.50
  31  -5  -5    7.50   17.30
  29  -5  -5   49.50   26.10
  29   5  -5    6.50    9.90
  27  -5  -5   53.39   28.70
  27   5  -5   23.80   15.90
  25  -5  -5   46.10   24.50
 -25  -5   5   12.60   12.30
 -25   5   5   32.30   20.00
  23  -5  -5   71.19   20.80
 -23  -5   5   68.49   20.50
 -23  -5   5   55.89   21.80
 -23  -5   5   58.69   18.20
  23  -5  -5   74.89   23.20
 -23   5   5   86.29   21.00
 -23   5   5   75.29   17.80
  21  -5  -5   24.10   18.20
 -21  -5   5   39.40   16.50
 -21  -5   5   32.90   14.10
  21  -5  -5   23.40   11.90
 -21  -5   5   12.10   13.00
 -21   5   5   10.70   15.20
 -21   5   5   24.40   19.20
 -21   5   5   28.20   12.00
 -19  -5   5   20.10   14.20
  19  -5  -5   -3.70   14.40
 -19  -5   5    5.40   13.10
  19  -5  -5   39.50   30.60
  19  -5  -5   10.90    8.40
 -19  -5   5   46.60   18.20
  19  -5  -5   -3.80   16.10
 -19  -5   5  -12.00   24.90
 -19   5   5   18.70    9.90
  19   5  -5   -0.90   23.60
 -19   5   5    6.20   10.60
 -19   5   5   10.10   15.90
 -19   5   5    7.70   16.20
 -19   5   5   14.30   13.60
 -17  -5   5    0.20   11.00
  17  -5  -5   22.50   15.00
  17  -5  -5  -15.00   13.60
  17  -5  -5   11.50    6.80
  17  -5  -5    1.70   21.10
 -17  -5   5    3.30   23.40
 -17  -5   5   -4.20   12.00
 -17  -5   5   -0.60   12.50
 -17   5   5   -0.20    8.70
 -17   5   5   22.70   10.90
  17   5  -5   24.30   17.70
 -17   5   5   -6.10   10.00
 -15  -5   5    2.90    7.30
  15  -5  -5   23.60   12.80
 -15  -5   5    5.50   11.80
  15  -5  -5   26.30   21.00
  15  -5  -5  -13.00    8.00
 -15  -5   5  -16.80   14.30
 -15   5   5   -1.80    9.80
 -15   5   5   11.60   11.60
 -15   5   5   15.40   10.40
  15   5  -5   99.29   27.10
 -13  -5   5   28.90   10.50
  13  -5  -5   56.89   25.20
  13  -5  -5   13.50   14.20
 -13  -5   5   56.89   24.10
 -13  -5   5    6.30   11.70
 -13  -5   5   27.10   10.30
  13   5  -5   23.60   22.00
 -13   5   5   40.30    9.90
 -13   5   5   31.90   14.50
 -13   5   5   44.70   12.10
  13   5  -5   32.20   12.50
  11  -5  -5  907.71  127.99
 -11  -5   5  829.02  132.19
 -11  -5   5  857.31  128.99
 -11   5   5  858.61  129.39
   9  -5  -5   70.59   16.70
   9  -5  -5   82.29   21.70
  -9  -5   5   87.99   24.50
  -9  -5   5   68.69   17.90
   9   5  -5   76.39   22.00
  -9   5   5   49.30   17.90
   7  -5  -5   14.60   16.70
  -7  -5   5   -1.60   11.50
   7  -5  -5   -7.20   11.00
  -7  -5   5   16.70   16.10
   7   5  -5  -15.10   15.40
  -7   5   5    0.50   13.10
   5  -5  -5   59.49   21.20
  -5  -5   5   68.79   14.90
   5  -5  -5   67.69   15.80
  -5  -5   5   86.59   19.50
  -5   5   5   50.39   18.40
   5   5  -5   51.89   16.50
  -3  -5   5  108.49   22.00
   3  -5  -5   84.69   20.00
  -3  -5   5  120.39   18.40
   3  -5  -5   96.39   25.70
  -3   5   5   82.39   23.30
   1  -5  -5   33.60   18.00
  -1  -5   5   29.30    9.20
   1  -5  -5   36.60   13.30
  -1   5   5   36.50   17.20
  -1  -5  -5  231.68   33.80
  -1  -5  -5  158.78   37.50
   1  -5   5  209.08   30.80
   1  -5   5  213.98   33.20
   1   5   5  154.28   36.50
   3  -5   5   25.50    8.70
   3  -5   5   24.20    5.50
  -3  -5  -5   23.40   18.80
   3   5   5   39.90   18.20
  -5  -5  -5  279.57   53.09
   5   5   5  332.67   53.49
  -7  -5  -5   21.40   21.50
   7   5   5   15.30   18.10
  -9  -5  -5   40.60   11.30
  -9  -5  -5   69.39   24.40
  -9  -5  -5   35.00   10.50
   9   5   5   -2.00   19.50
 -11  -5  -5  135.39   42.30
 -11  -5  -5  226.48   32.40
 -11  -5  -5  172.18   29.90
 -11  -5  -5  145.49   30.70
  11  -5   5  187.08   27.30
  11   5   5  185.68   32.40
  11   5   5  183.18   39.50
 -11   5  -5  201.78   32.90
  11   5   5  165.58   29.60
 -13  -5  -5   32.10   12.50
 -13  -5  -5    9.30    9.80
 -13  -5  -5    7.20    9.10
  13  -5   5   23.50    8.10
  13   5   5   16.20   22.00
 -13   5  -5   24.30   15.80
  13   5   5   24.20   10.20
 -13   5  -5   19.50   15.80
 -15  -5  -5   55.89   18.40
 -15  -5  -5   39.60   17.10
  15  -5   5  105.09   14.90
 -15  -5  -5   81.89   16.60
 -15   5  -5   57.89   21.60
 -15   5  -5   52.99   19.90
  15   5   5  133.49   32.80
  15   5   5   59.29   14.70
  17  -5   5  144.59   21.00
 -17  -5  -5  104.39   21.80
 -17  -5  -5   94.59   23.50
 -17  -5  -5  146.39   25.40
  17   5   5   90.89   20.20
 -17   5  -5  137.99   29.10
 -17   5  -5   87.09   25.30
  19  -5   5    0.20    9.30
 -19  -5  -5    7.50    9.30
 -19  -5  -5   -4.20   15.90
 -19   5  -5   10.20   21.40
 -19   5  -5  -12.30   11.80
 -21  -5  -5    9.90   12.10
 -21  -5  -5    2.00    9.10
 -21   5  -5    7.40   22.40
  21   5   5    1.80    9.70
 -21   5  -5   -9.90   12.00
 -23  -5  -5  -14.70   11.40
 -23  -5  -5  -41.50   15.30
 -23   5  -5    9.80   17.10
 -23   5  -5   35.10   19.90
  25  -5   5   -0.90   12.00
 -25  -5  -5   10.10    8.60
 -25  -5  -5   16.80   16.30
 -25   5  -5   19.90   11.60
 -25   5  -5   22.10   18.00
 -27  -5  -5   -7.50    9.50
  27  -5   5   -1.40   13.70
 -27  -5  -5   -2.00    5.50
 -27   5  -5   -3.80   10.10
  30  -6  -5   41.70   19.80
  30   6  -5   10.10   12.50
  28  -6  -5   58.59   27.00
  28   6  -5   11.20   13.70
  26  -6  -5   36.10   27.00
  26   6  -5   18.50   11.20
  24  -6  -5   52.79   23.30
 -24  -6   5   41.90   15.30
  24   6  -5   49.10   18.10
 -22  -6   5   49.60   15.70
  22  -6  -5   27.50   15.90
  22   6  -5   39.30   14.30
 -22   6   5   36.80   21.00
  20  -6  -5   11.90    9.60
 -20  -6   5  -16.30   12.10
  20  -6  -5  -29.20   13.00
 -20  -6   5   -2.90    8.80
 -20  -6   5    9.50   14.60
  20  -6  -5  -10.80   16.50
 -20   6   5   25.70   10.50
 -20   6   5    4.30   16.00
 -20   6   5   16.20   12.90
 -18  -6   5   29.10   14.70
 -18  -6   5   13.90   13.70
  18  -6  -5   43.90   20.70
  18  -6  -5   -1.50   10.60
  18  -6  -5   39.90    8.50
 -18  -6   5   23.80   13.90
 -18   6   5   16.10   10.90
 -18   6   5    7.80   15.70
 -18   6   5   26.60   15.20
 -18   6   5    4.80   13.30
 -16  -6   5   41.80   23.20
 -16  -6   5   46.60   17.10
 -16  -6   5   64.99   17.30
  16  -6  -5   50.29   30.40
 -16  -6   5   71.69   14.50
  16  -6  -5   69.49   22.00
 -16   6   5   80.99   18.00
 -16   6   5   49.80   15.30
  16   6  -5   73.39   31.30
 -16   6   5   80.39   17.30
 -14  -6   5   29.70   27.10
  14  -6  -5   40.10   23.80
  14  -6  -5   12.60   16.80
  14  -6  -5   32.90    9.80
 -14  -6   5   25.30    9.50
 -14  -6   5   31.20   11.10
 -14  -6   5   27.60   10.10
 -14   6   5   34.10   10.80
 -14   6   5   16.50   11.50
 -14   6   5   22.90   15.70
  14   6  -5  -18.30   23.40
  12  -6  -5  121.99   22.80
 -12  -6   5  141.59   26.40
  12  -6  -5  126.39   31.90
 -12  -6   5  130.79   22.70
 -12  -6   5  144.19   25.80
  12  -6  -5  171.48   27.30
 -12  -6   5  182.38   37.30
 -12  -6   5  116.39   24.30
  12   6  -5  144.59   25.20
 -12   6   5  117.19   27.00
 -12   6   5  160.68   24.90
 -12   6   5  145.29   23.70
  12   6  -5  153.78   34.10
  10  -6  -5  196.78   34.20
  10  -6  -5  200.48   34.90
 -10  -6   5  204.18   33.10
  10  -6  -5  220.78   41.50
 -10  -6   5  190.38   42.60
 -10  -6   5  252.37   36.60
  10  -6  -5  212.48   33.30
  10   6  -5  286.67   45.30
 -10   6   5  208.88   34.80
 -10   6   5  230.88   34.60
 -10   6   5  198.48   34.80
  10   6  -5  220.68   35.00
   8  -6  -5   43.60   21.00
  -8  -6   5   42.90   13.30
   8  -6  -5   23.60   14.10
  -8  -6   5   29.20   20.20
  -8   6   5   12.50   10.50
   8   6  -5   36.10   19.10
  -8   6   5   25.40   16.40
   8   6  -5    6.00   10.80
  -6  -6   5   86.49   20.30
   6  -6  -5  102.49   27.20
  -6  -6   5   96.29   25.40
   6  -6  -5  108.09   21.30
  -6   6   5  111.39   25.70
   4  -6  -5  567.44   84.39
   4  -6  -5  546.95   89.39
  -4  -6   5  560.34   83.49
  -4   6   5  551.44   86.29
  -2  -6   5   80.79   15.30
   2  -6  -5   47.90   22.90
  -2  -6   5   65.69   20.60
   2  -6  -5   56.49   17.10
  -2   6   5   56.89   21.10
   0  -6  -5   25.80   13.70
   0  -6   5    3.90    8.70
   0  -6  -5   24.40   23.60
   0  -6   5    9.80   13.00
   0   6   5   -9.20   16.60
   2  -6   5  107.89   22.30
  -2  -6  -5   69.69   27.50
   2  -6   5  135.79   19.20
   2   6   5   82.39   26.70
  -4  -6  -5   18.60   10.80
   4  -6   5   39.00    8.10
  -4  -6  -5   31.00   24.90
   4   6   5   28.00   20.20
  -6  -6  -5   15.70   21.90
   6  -6   5   24.90    6.40
  -6  -6  -5    9.20    9.50
  -6  -6  -5    2.40   12.30
   6   6   5   39.60   13.90
   6   6   5   15.50   19.30
   6   6   5   37.00   12.80
  -8  -6  -5   12.60   10.30
  -8  -6  -5   33.10   23.80
  -8  -6  -5   36.40   10.10
   8   6   5   22.80   15.60
   8   6   5   38.90   14.40
   8   6   5    9.30   13.50
 -10  -6  -5   47.30   14.50
 -10  -6  -5   23.30   26.00
 -10  -6  -5   39.20   11.00
  10  -6   5   45.20    9.00
  10   6   5    5.60   21.30
 -10   6  -5   37.30   16.40
  10   6   5   50.49   16.30
  10   6   5   64.59   16.10
  12  -6   5  155.58   23.40
 -12  -6  -5  178.58   26.80
 -12  -6  -5  152.08   27.60
 -12  -6  -5   90.09   38.40
 -12   6  -5  172.38   29.40
  12   6   5  132.89   28.60
  12   6   5  137.09   27.60
  12   6   5   42.60   32.20
 -14  -6  -5  264.97   41.20
  14  -6   5  309.07   40.70
 -14  -6  -5  274.27   41.80
 -14   6  -5  205.28   43.80
  14   6   5  250.77   44.00
  14   6   5  244.38   41.60
 -16  -6  -5   21.90   17.40
  16  -6   5   60.19   13.20
 -16  -6  -5   65.29   16.90
 -16  -6  -5   42.20   14.70
  16   6   5   48.40   17.00
 -16   6  -5   75.89   17.60
  16   6   5   54.49   15.00
 -18  -6  -5    2.60   12.90
 -18  -6  -5   10.00   11.70
 -18  -6  -5   -2.20   15.70
  18   6   5  -15.90   14.40
 -18   6  -5    4.70   13.20
 -20  -6  -5   45.30   13.40
 -20  -6  -5   76.69   15.80
 -20   6  -5   -6.10   21.30
 -22  -6  -5  -20.10   15.30
 -22  -6  -5   15.80   12.60
 -22   6  -5   11.20   15.10
 -24  -6  -5   -0.90   14.50
 -24  -6  -5    2.80    7.80
 -24   6  -5   16.10   14.20
  26  -6   5   20.70   12.30
 -26  -6  -5   16.60    9.70
 -26  -6  -5   14.10    8.00
 -26   6  -5   14.10   13.00
  29  -7  -5   -8.00   13.00
  29   7  -5    0.10    7.60
  27  -7  -5   -0.90   18.10
  27   7  -5  -13.50   12.00
  25  -7  -5   14.40   18.10
  25   7  -5    7.40   14.50
  23  -7  -5   10.90   20.60
  23   7  -5   40.80   13.40
 -23   7   5   24.20   15.00
  21  -7  -5    3.60   14.00
 -21  -7   5   20.60   15.70
  21  -7  -5   12.70   15.00
 -21   7   5   24.10   13.60
  21   7  -5    3.20   15.50
 -21   7   5    1.50   15.90
  19  -7  -5   38.10   10.80
  19  -7  -5   13.50   15.90
  19  -7  -5   31.20   18.60
 -19   7   5   23.70   18.90
  19   7  -5   31.30   17.50
 -19   7   5   42.30   17.30
  17  -7  -5    7.40   16.80
 -17  -7   5   -5.90   13.60
 -17  -7   5   29.50   14.20
 -17   7   5    3.70   15.40
  17   7  -5   -3.90   10.90
 -17   7   5   14.10   12.00
 -17   7   5   11.40   15.60
  15  -7  -5  233.68   41.80
 -15  -7   5  252.87   40.40
 -15  -7   5  266.87   42.40
 -15  -7   5  283.97   39.80
  15  -7  -5  243.38   39.30
  15   7  -5  223.58   41.80
 -15   7   5  333.17   45.00
 -15   7   5  220.78   41.40
 -15   7   5  242.88   39.80
 -15   7   5  235.48   41.30
  15   7  -5  151.78   53.59
 -13  -7   5  -19.90   20.20
 -13  -7   5   14.30    8.50
 -13  -7   5   31.30   29.50
  13  -7  -5    6.00   14.70
 -13  -7   5   10.70   13.30
  13  -7  -5  -25.20   21.70
  13  -7  -5   18.00    9.20
 -13   7   5    7.90   13.00
  13   7  -5  -13.50   13.10
 -13   7   5   26.80   14.90
 -13   7   5    6.70   11.60
  11  -7  -5   41.90   14.30
  11  -7  -5   64.99   15.10
 -11  -7   5   92.29   31.40
 -11  -7   5   64.09   17.70
  11  -7  -5   78.39   21.10
 -11  -7   5   54.49   13.50
  11  -7  -5   97.59   32.20
 -11  -7   5   72.89   22.70
 -11  -7   5   44.10   30.60
 -11   7   5   98.09   17.10
  11   7  -5   94.49   18.30
  11   7  -5   56.19   17.20
 -11   7   5   48.40   16.20
 -11   7   5   99.59   19.40
   9  -7  -5   -2.10   15.80
   9  -7  -5   20.10   25.30
  -9  -7   5   -5.10   24.80
  -9  -7   5   12.50   23.80
   9  -7  -5   23.80    8.80
   9  -7  -5   20.80   10.10
  -9  -7   5   13.40   12.60
  -9  -7   5   15.20   14.60
  -9  -7   5    5.80    7.70
   9   7  -5   42.20   13.40
   9   7  -5   -1.50   11.10
  -9   7   5    8.90   11.50
  -9   7   5    2.60   11.00
   7  -7  -5   12.70    9.90
  -7  -7   5   23.30   16.20
  -7  -7   5   15.10   20.30
   7  -7  -5   12.30   15.40
  -7  -7   5   -2.80    7.00
   7  -7  -5   -8.90   21.90
   7   7  -5   -4.10    7.00
  -7   7   5    8.30   10.80
  -7   7   5   10.60   11.40
   7   7  -5    7.20   13.50
   5  -7  -5   36.70   24.20
   5  -7  -5   54.49   16.50
  -5  -7   5   37.40   16.70
  -5  -7   5   56.99   25.80
   5  -7  -5   55.19   12.80
   5   7  -5   50.29   13.10
   5   7  -5   76.29   14.80
  -5   7   5   11.60   20.10
  -5   7   5   66.29   15.40
  -5   7   5   85.79   15.80
  -3  -7   5   16.40   19.10
  -3  -7   5   70.09   16.10
   3  -7  -5   62.49   13.00
   3  -7  -5   68.19   16.80
   3  -7  -5   51.89   13.40
   3  -7  -5   90.29   26.60
  -3   7   5   70.59   15.80
   3   7  -5   83.29   16.10
  -3   7   5   64.39   15.40
  -3   7   5   19.00   18.60
   1  -7  -5   36.10   16.70
  -1  -7   5   18.30   17.80
  -1  -7   5   57.09   11.30
   1  -7  -5    3.90   22.00
   1  -7  -5   12.50    9.60
   1  -7  -5   17.30    8.70
  -1   7   5   15.60   12.00
  -1   7   5   21.20   18.50
  -1   7   5   32.70   12.40
   1   7  -5   17.90   11.70
  -1  -7  -5  185.18   40.40
  -1  -7  -5  191.48   29.90
   1  -7   5  223.88   30.70
  -1  -7  -5  182.98   30.70
   1  -7   5  157.48   34.80
   1   7   5  193.08   30.70
   1   7   5  163.68   31.60
   1   7   5  129.09   36.20
  -1   7  -5  207.08   32.00
   3  -7   5    7.70    8.60
  -3  -7  -5   16.20   22.10
  -3  -7  -5   -9.30    9.20
  -3  -7  -5   -7.50    8.90
   3   7   5   16.50   12.80
   3   7   5  -19.40   17.80
  -3   7  -5    3.50   10.60
   3   7   5   11.60   12.40
  -5  -7  -5   80.69   17.10
   5  -7   5   99.49   17.00
  -5  -7  -5   96.39   18.90
  -5  -7  -5   81.49   29.30
  -5  -7  -5   98.99   19.00
  -5   7  -5  121.69   20.20
   5   7   5   65.19   27.60
   5   7   5   88.59   20.70
   5   7   5  112.39   21.10
  -7  -7  -5   65.29   13.00
  -7  -7  -5   50.49   14.30
  -7  -7  -5   52.49   13.70
  -7  -7  -5   56.19   26.80
   7   7   5   39.80   13.10
   7   7   5   17.10   21.70
   7   7   5   45.40   16.80
  -9  -7  -5  602.34   87.19
   9  -7   5  629.94   85.39
  -9  -7  -5  516.35   86.89
   9   7   5  553.94   87.89
   9   7   5  587.24   87.99
 -11  -7  -5   65.29   16.40
  11  -7   5   66.19   13.10
 -11  -7  -5   74.29   15.50
 -11  -7  -5   12.20   30.80
  11   7   5   37.60   18.80
  11   7   5   54.79   18.50
  13  -7   5    7.30    8.40
 -13  -7  -5   34.70   10.80
 -13  -7  -5   45.70   12.20
  13   7   5   -8.40   15.40
 -13   7  -5    0.90   14.40
  13   7   5   18.60   12.10
 -15  -7  -5  124.99   23.00
  15  -7   5   93.39   19.40
 -15   7  -5  118.19   22.60
  15   7   5   94.99   25.00
 -17  -7  -5   86.59   16.60
 -17  -7  -5   60.49   16.00
  17   7   5   27.80   19.40
 -17   7  -5   46.90   19.30
 -19  -7  -5    8.30    8.30
 -19  -7  -5   21.40   10.30
  19   7   5   17.90   16.60
 -19   7  -5    3.40   16.80
 -21  -7  -5    4.60    8.40
 -21   7  -5  -11.70   11.50
 -23  -7  -5    7.40    8.40
 -23   7  -5    0.70   10.80
 -25  -7  -5    4.00    6.70
 -25   7  -5    2.60   10.00
  26  -8  -5   18.00   17.60
  26   8  -5   20.10    9.40
  24  -8  -5  -25.10   17.10
  24   8  -5    0.20    9.60
  22  -8  -5   -6.40   16.90
  22  -8  -5  -31.80   19.80
  22   8  -5   10.50   10.40
  20  -8  -5   18.60   12.50
  20  -8  -5   24.70   14.90
  20   8  -5   -3.80   15.30
 -20   8   5   28.10   12.60
  18  -8  -5  -16.70    9.90
  18  -8  -5   12.90   11.70
  18   8  -5   -2.40   11.10
 -18   8   5   22.30   12.20
 -16  -8   5    8.40    9.60
 -16  -8   5   -7.10   12.90
  16  -8  -5   32.70   19.10
 -16   8   5    5.50   14.70
 -16   8   5   14.20   12.00
  16   8  -5   29.20   16.40
 -14  -8   5  129.49   23.50
  14  -8  -5   89.49   28.40
  14  -8  -5  134.09   21.80
 -14  -8   5  134.09   21.50
 -14   8   5   91.79   24.50
 -14   8   5  112.99   25.90
 -14   8   5  118.39   22.40
  14   8  -5  117.19   25.60
  12  -8  -5    8.40    9.80
  12  -8  -5   22.60   17.00
  12  -8  -5   26.20   11.20
 -12  -8   5   19.30   10.00
 -12  -8   5   30.80   14.10
 -12   8   5   33.70   15.40
 -12   8   5   24.40   12.80
  12   8  -5    8.20   15.00
  10  -8  -5   96.69   27.80
 -10  -8   5  115.69   26.40
 -10  -8   5  104.09   20.60
  10  -8  -5  122.39   21.00
  10  -8  -5   89.89   21.20
 -10  -8   5  127.69   23.70
  10   8  -5  147.29   24.70
 -10   8   5  110.79   23.70
  10   8  -5  118.89   23.80
 -10   8   5  153.58   24.70
   8  -8  -5   30.00   16.70
   8  -8  -5   27.40   30.40
  -8  -8   5   33.00   14.10
  -8  -8   5   73.69   29.00
   8  -8  -5   31.00   11.10
   8  -8  -5   50.49   13.20
  -8  -8   5   40.10   20.90
  -8  -8   5   31.40   10.30
  -8   8   5   31.00   14.20
  -8   8   5   36.40   11.60
   8   8  -5   47.30   15.40
   8   8  -5   33.70   14.30
   6  -8  -5  218.78   39.30
  -6  -8   5  218.28   36.20
   6  -8  -5  192.98   36.00
  -6  -8   5  181.28   43.90
   6  -8  -5  260.07   35.70
   6  -8  -5  114.99   43.20
  -6  -8   5  219.68   34.50
  -6  -8   5  245.08   37.80
   6   8  -5  235.18   36.10
  -6   8   5  197.18   36.40
   6   8  -5  214.68   36.80
  -6   8   5  242.58   37.30
   4  -8  -5   65.39   14.50
  -4  -8   5   71.79   14.50
  -4  -8   5   52.79   20.20
   4  -8  -5   74.59   22.00
   4  -8  -5   51.89   28.60
  -4  -8   5  106.49   30.50
   4  -8  -5   57.59   15.10
  -4   8   5   53.19   17.10
  -4   8   5   76.69   15.20
   4   8  -5   63.79   15.10
   4   8  -5   78.09   17.40
   2  -8  -5    3.20   24.60
  -2  -8   5    4.40   13.30
  -2  -8   5   47.40   19.70
   2  -8  -5   14.90    9.50
   2  -8  -5   25.10   16.60
   2  -8  -5   40.00   11.60
  -2   8   5   12.20   13.10
   2   8  -5   24.40   12.20
  -2   8   5   10.50   26.50
  -2   8   5   33.50   13.80
   0  -8  -5   18.10   10.50
   0  -8  -5   17.30    9.00
   0  -8   5   30.40   12.30
   0  -8  -5   -1.10   24.80
   0   8   5    0.00   20.20
   0   8   5   17.10   10.00
   0   8   5   21.20   10.00
   0   8  -5    3.70   11.60
  -2  -8  -5    7.60   26.40
  -2  -8  -5   25.60   12.50
   2  -8   5   58.49   12.80
  -2  -8  -5   31.80   12.30
   2   8   5   35.20   15.00
   2   8   5   44.20   15.00
  -2   8  -5   49.10   14.40
   2   8   5   -5.30   21.00
  -4  -8  -5   18.90   26.40
  -4  -8  -5    5.00    8.20
  -4  -8  -5   32.00   12.70
  -4  -8  -5   11.80   11.20
   4   8   5   18.80   13.90
  -4   8  -5   -5.60   10.60
   4   8   5  -11.50   13.30
   4   8   5  -11.00   22.40
  -6  -8  -5   -1.50    8.30
  -6  -8  -5   16.90   12.00
  -6  -8  -5   20.50   29.10
   6  -8   5   10.30   10.00
   6   8   5   10.50   10.40
   6   8   5   28.10   27.50
   6   8   5  -14.00   13.50
  -8  -8  -5   48.80   13.70
  -8  -8  -5   30.00   13.10
   8  -8   5   32.20   10.70
  -8  -8  -5   22.00   13.50
   8   8   5   15.40   16.30
   8   8   5   23.70   16.10
  10  -8   5   43.80   12.50
 -10  -8  -5   62.59   14.20
 -10  -8  -5   58.69   14.30
  10   8   5   64.69   25.50
  10   8   5   24.20   18.30
 -12  -8  -5  209.98   27.60
 -12  -8  -5  106.39   26.20
  12  -8   5  106.19   23.80
  12   8   5  173.38   27.60
 -14  -8  -5  -11.40    8.70
 -14  -8  -5    7.40   12.90
  14   8   5  -21.00   10.40
 -16  -8  -5   22.50   14.10
 -16  -8  -5   39.50   12.00
  16   8   5   30.40   17.70
 -18  -8  -5   39.40   10.60
 -18  -8  -5   66.59   13.70
 -18   8  -5   36.00   17.40
  18   8   5   15.60   12.90
 -20  -8  -5   26.00    9.70
 -20   8  -5    9.30   13.50
  20   8   5   -7.20   14.50
 -22  -8  -5    3.40    7.70
 -22   8  -5    5.20    8.90
  25  -9  -5   61.49   23.50
  23  -9  -5   50.59   18.00
  23   9  -5   17.00   13.00
  21  -9  -5  -17.10    9.50
  21  -9  -5    4.90   21.30
  21   9  -5    7.90   10.20
  19  -9  -5    0.60   16.20
  19  -9  -5   -3.30   11.40
  19   9  -5    7.90   14.80
 -19   9   5   -0.80   10.90
  17  -9  -5   12.50   12.80
  17  -9  -5   38.90   18.90
  17   9  -5   32.00   13.00
 -17   9   5   35.40   13.30
 -15  -9   5  106.19   19.90
  15   9  -5  116.79   22.60
 -15   9   5  117.39   25.60
 -13  -9   5  126.29   23.20
 -13  -9   5  133.29   25.40
  13  -9  -5  112.69   24.00
  13  -9  -5  170.58   24.00
 -13   9   5  166.78   25.90
  13   9  -5   77.59   26.40
 -11  -9   5   72.79   14.40
  11  -9  -5   79.69   24.30
 -11  -9   5   45.90   16.70
  11  -9  -5   55.29   14.00
  11  -9  -5   26.20   13.70
 -11   9   5   54.99   15.20
  11   9  -5   63.89   18.70
 -11   9   5   71.59   16.30
  -9  -9   5   -6.00   11.70
  -9  -9   5   17.00    9.90
  -9  -9   5   -4.70   22.50
   9  -9  -5   75.09   23.20
   9  -9  -5   -4.60    9.10
   9  -9  -5   -1.50   11.10
  -9   9   5    4.20   14.70
  -9   9   5   39.00   13.80
   9   9  -5   -3.90   14.60
  -7  -9   5   23.10   18.10
  -7  -9   5   32.10   11.40
   7  -9  -5   63.69   19.80
   7  -9  -5   44.00   12.00
   7  -9  -5   24.30   14.40
  -7  -9   5   16.00   13.60
  -7   9   5   42.50   16.80
   7   9  -5   39.20   15.80
  -7   9   5   58.79   16.10
   7   9  -5   43.20   14.90
   5  -9  -5   28.30   10.70
  -5  -9   5   13.60   12.00
   5  -9  -5    5.80   12.60
  -5  -9   5   12.00   19.20
  -5  -9   5    9.40    8.60
   5  -9  -5   -1.40   18.70
  -5   9   5   16.70   10.70
   5   9  -5   14.40    9.80
  -5   9   5   12.30   10.00
   5   9  -5   -4.70   10.80
   3  -9  -5  101.89   17.50
  -3  -9   5   82.89   19.60
   3  -9  -5   67.79   15.40
   3  -9  -5   93.79   15.60
  -3  -9   5   57.59   14.30
  -3   9   5   43.00   18.30
   3   9  -5   60.79   18.00
  -3   9   5   83.49   18.80
   1  -9  -5    6.50   11.20
  -1  -9   5   -4.90   12.70
   1  -9  -5   -2.20    9.30
   1  -9  -5    1.40    9.40
   1   9  -5   -4.90   12.10
  -1   9   5  -10.10   12.80
  -1   9   5   -2.00   14.40
  -1  -9  -5  134.39   22.90
  -1  -9  -5  157.98   26.30
  -1  -9  -5  132.39   23.20
  -1   9  -5  108.59   24.30
   1   9   5  102.49   25.50
   1   9   5  143.39   26.10
  -3  -9  -5   15.20   10.60
  -3  -9  -5   -0.70   12.70
  -3  -9  -5  -18.90   11.50
   3  -9   5   -2.00   11.50
   3   9   5    6.30   14.60
   3   9   5  -30.70   14.10
  -3   9  -5  -16.40   10.40
  -5  -9  -5    1.20   12.60
  -5  -9  -5    6.10   11.70
   5  -9   5    4.80   10.60
  -5  -9  -5    9.60   12.90
   5   9   5    2.90   14.80
   5   9   5   -3.60   15.10
   7  -9   5   64.29   16.60
  -7  -9  -5   98.89   19.60
  -7  -9  -5   89.09   18.70
   7   9   5   46.00   19.70
  -9  -9  -5   97.99   19.30
  -9  -9  -5  102.59   17.70
   9  -9   5   68.39   16.50
  -9  -9  -5   69.99   20.40
   9   9   5   56.79   21.20
 -11  -9  -5   17.40   12.30
 -11  -9  -5   13.50   10.00
  11   9   5  -11.30   11.30
 -13  -9  -5  -18.60   13.40
 -13  -9  -5   -1.80   12.10
  13   9   5   10.00   12.00
 -15  -9  -5    1.20   12.00
 -15  -9  -5   13.40    9.90
  15   9   5   23.00   12.60
 -17  -9  -5   36.70   10.70
 -17  -9  -5   25.60   12.60
  17   9   5   10.90   16.40
 -19  -9  -5   22.60    9.10
 -19  -9  -5    3.60    6.40
  19   9   5    5.20    9.20
 -21  -9  -5   21.20    8.90
  21   9   5   40.10   11.00
  22 -10  -5   41.10   22.50
  22  10  -5    0.70    7.10
  20 -10  -5   40.00   22.70
  20 -10  -5   23.10   10.80
  20  10  -5   -5.50   12.40
  18 -10  -5    4.20   18.10
  18 -10  -5  -12.00   18.90
 -18  10   5    9.80   10.70
  18  10  -5  -12.30    9.00
  16 -10  -5    1.50   15.10
  16 -10  -5    3.10   13.80
 -16  10   5    1.60   11.10
  16  10  -5   -9.00    9.90
 -14 -10   5   19.10    8.60
  14  10  -5    7.10   11.60
 -14  10   5  -20.90   16.50
  12 -10  -5   18.80   12.00
  12 -10  -5   31.50   13.10
 -12 -10   5   28.30   11.80
 -12  10   5   53.49   14.70
  12  10  -5   60.39   13.70
 -10 -10   5  115.59   19.60
  10 -10  -5   75.89   19.60
 -10 -10   5  103.09   19.20
  10 -10  -5  110.49   19.80
  10  10  -5   96.89   21.60
 -10  10   5   92.79   21.60
 -10  10   5   98.19   23.80
  -8 -10   5   34.10   11.20
   8 -10  -5   42.70   11.60
   8 -10  -5   23.00   10.00
  -8 -10   5   -9.00   11.40
  -8  10   5   -2.70   12.30
  -8  10   5   16.90   16.60
   8  10  -5  -11.70   12.70
   6 -10  -5   27.30   11.60
   6 -10  -5   31.50   14.70
  -6 -10   5   26.10   11.50
  -6  10   5   24.10   14.10
  -6  10   5   40.70   12.90
   4 -10  -5   51.79   14.10
  -4 -10   5   52.29   13.40
   4 -10  -5   56.89   14.70
  -4  10   5   51.39   17.40
  -4  10   5   73.89   15.60
   2 -10  -5  235.68   39.30
   2 -10  -5  277.17   38.00
  -2 -10   5  232.68   36.20
  -2 -10   5  211.08   43.50
   2 -10  -5  191.68   36.50
  -2  10   5  260.87   39.60
   2  10  -5  202.88   39.00
  -2  10   5  234.08   37.30
   0 -10   5  130.99   22.40
   0 -10  -5  131.19   23.90
   0 -10  -5  113.89   23.70
   0 -10  -5  155.78   24.90
   0  10  -5  145.09   24.50
   0  10   5  115.29   25.60
   0  10   5  107.39   25.40
  -2 -10  -5   46.50   14.60
  -2 -10  -5   41.70   15.60
  -2 -10  -5   49.00   12.10
   2  10   5   14.10   14.40
  -2  10  -5   10.20   13.50
   2  10   5   14.50   15.70
  -4 -10  -5   41.30   12.80
  -4 -10  -5    1.30   14.10
   4  10   5   19.90   16.10
  -6 -10  -5   35.90   15.50
  -6 -10  -5   50.39   13.30
   6  10   5   29.80   13.30
  -8 -10  -5   33.60   16.20
  -8 -10  -5   40.90   12.50
   8  10   5   44.50   14.30
 -10 -10  -5   13.10   10.50
  10  10   5   -7.60   14.80
 -12 -10  -5   19.60   14.50
 -12 -10  -5    7.00   11.70
  12  10   5   38.10   12.90
 -14 -10  -5    4.20    7.70
 -14 -10  -5   -1.60   12.40
  14  10   5    6.20   10.50
 -16 -10  -5   -2.70    7.50
 -16 -10  -5    3.70    7.30
  16  10   5    4.10    9.50
 -18 -10  -5   -1.20    6.00
 -18 -10  -5    9.30    6.90
  18  10   5   -1.30    8.10
  19 -11  -5   12.60   14.90
  19 -11  -5   -2.50    9.90
  19  11  -5    0.20    9.00
  17 -11  -5   13.20   18.30
  17 -11  -5   19.90   22.00
  17  11  -5   32.60   12.30
  15 -11  -5   42.50   20.00
  15 -11  -5   24.00   15.90
  15  11  -5   11.60    8.80
 -15  11   5    4.80    9.90
  13 -11  -5  -18.50   14.50
  13 -11  -5    7.70   12.10
 -13  11   5   18.20   10.90
  13  11  -5  -17.30   11.20
  11 -11  -5   -0.50    9.30
 -11 -11   5   -2.30    8.80
  11  11  -5   11.90   10.90
 -11  11   5   13.10   10.50
  -9 -11   5   17.10    9.90
   9 -11  -5    6.10    7.90
   9 -11  -5   25.60   11.00
  -9  11   5   13.00   15.50
   7 -11  -5   98.19   20.50
   7 -11  -5   72.59   19.60
  -7 -11   5   97.69   17.10
  -7  11   5  100.99   23.30
   5 -11  -5   27.00   15.00
   5 -11  -5   39.20   14.50
  -5 -11   5    8.90    9.90
  -5  11   5   17.30   14.80
  -5  11   5    6.20    8.10
   3 -11  -5    7.10   10.90
   3 -11  -5   29.00   12.00
  -3 -11   5   20.20   10.40
  -3  11   5   16.70   13.00
  -3  11   5   29.40   11.10
  -1 -11   5  104.29   19.10
   1 -11  -5  154.98   22.30
   1 -11  -5  110.99   22.80
   1 -11  -5   92.49   18.50
  -1  11   5   65.09   21.00
  -1 -11  -5    0.20   13.30
  -1 -11  -5   -3.50   11.00
  -1 -11  -5   64.49   17.10
   1 -11   5    0.90    9.20
   1  11   5   -2.00   10.10
  -3 -11  -5   30.40   11.90
  -3 -11  -5    7.30   12.70
   3 -11   5   46.30   10.80
   3  11   5   17.80   11.60
  -5 -11  -5   -2.60    8.70
  -5 -11  -5   13.30   10.10
   5 -11   5    5.20    8.90
   5  11   5    2.10   14.20
  -7 -11  -5   10.30   12.20
  -7 -11  -5    7.40   13.20
   7  11   5  -10.40    9.90
  -9 -11  -5    5.00   16.90
  -9 -11  -5  -22.70   12.10
   9  11   5   10.00   10.60
 -11 -11  -5    2.50    8.80
  11  11   5    1.70    9.30
 -13 -11  -5   11.90    8.60
  13  11   5   21.70   10.00
 -15 -11  -5    4.90    7.20
  15  11   5    6.70    8.40
  14 -12  -5   27.10   14.60
  14 -12  -5   49.10   20.50
  12 -12  -5   11.50   14.50
  12 -12  -5   -3.80   15.80
 -12 -12   5   18.40    9.30
 -12  12   5   -0.90    8.00
  10 -12  -5   -8.90    5.00
 -10 -12   5   -7.00    6.70
  10 -12  -5   -3.60   16.90
  10 -12  -5   11.60   19.80
 -10  12   5  -10.20   11.40
   8 -12  -5   15.50   20.10
   8 -12  -5   12.70    7.00
  -8 -12   5   12.00    8.30
   6 -12  -5   -5.20    7.30
  -6 -12   5    3.10    6.20
   4 -12  -5    8.40    8.70
  -4 -12   5   -3.10    6.30
  -2 -12   5    7.70    9.20
   2 -12  -5   -0.90    8.40
  -2  12   5    5.80    9.40
   0 -12  -5   15.10    9.20
   0 -12   5   -7.00    8.50
   0  12   5   -6.90    7.50
   2 -12   5    8.80    8.90
  -2 -12  -5   12.50    9.50
  -2 -12  -5    8.00    6.60
   2  12   5   -5.40   11.40
   4 -12   5   13.50    8.80
  -4 -12  -5   29.90    8.90
  -4 -12  -5   18.40    9.80
   4  12   5   11.50    8.80
  -6 -12  -5   20.90    8.30
  -6 -12  -5   23.80    9.10
   6 -12   5   20.40    6.80
   8 -12   5   -6.90    6.70
  -8 -12  -5    0.80    7.10
  -8 -12  -5    8.60    8.10
   8  12   5    4.80    8.10
 -10 -12  -5   -6.00    7.40
  10 -12   5    4.90    8.10
  10  12   5   13.20    7.70
   5 -13  -5   29.20    7.90
  -5 -13   5   11.80    5.90
  -3 -13   5    5.20    4.80
   3 -13  -5   -0.40    9.10
  -1 -13   5   -2.00    7.10
   1 -13  -5   -1.00    7.00
   1 -13   5   14.60    6.10
  -1 -13  -5   18.40    7.40
   1 -13   5   12.80    7.10
 -32   0   6   91.09   18.70
 -30   0   6   49.50   16.10
 -28   0   6   70.39   19.10
  28   0  -6   92.89   24.70
 -26   0   6    5.10    9.20
 -26   0   6  -12.20   13.70
  26   0  -6  -36.70   23.80
 -26   0   6    9.00   12.30
 -24   0   6   64.89   16.40
 -24   0   6   44.50   17.20
 -24   0   6   52.39   14.60
  24   0  -6   49.80   25.70
 -22   0   6  156.18   31.50
  22   0  -6  154.38   40.10
 -22   0   6  190.38   29.30
 -22   0   6  177.98   30.70
 -22   0   6  168.38   31.30
  22   0  -6  182.38   33.50
 -22   0   6  148.89   30.70
 -22   0   6  180.78   37.30
  20   0  -6  -10.50   15.80
 -20   0   6    6.40    9.20
 -20   0   6   -8.40    6.40
 -20   0   6  -21.50   17.20
  20   0  -6    4.90   23.60
 -20   0   6    9.00   11.40
 -20   0   6    7.60   11.30
  18   0  -6  914.91  120.19
 -18   0   6  733.53  113.49
 -18   0   6  697.93  114.09
 -18   0   6  865.71  118.59
  18   0  -6  773.32  114.59
 -18   0   6  803.62  115.39
  16   0  -6  889.51  149.99
 -16   0   6 1049.49  149.59
  16   0  -6 1038.10  147.39
  14   0  -6   44.70   14.40
  14   0  -6   25.10   18.30
 -14   0   6   61.29   19.10
  12   0  -6   98.49   23.10
  12   0  -6   72.79   18.00
 -12   0   6   99.39   22.70
  10   0  -6   20.90   11.70
 -10   0   6   76.09   17.60
  10   0  -6   29.40   17.10
 -10   0   6   43.30   11.40
   8   0  -6  489.45   75.29
   8   0  -6  570.64   78.29
  -8   0   6  512.05   77.39
  -8   0   6  490.95   75.39
   6   0  -6   22.70   13.10
  -6   0   6   13.90    7.50
  -6   0   6   30.10   12.80
  -4   0   6  532.35   80.49
   4   0  -6  540.95   82.69
  -4   0   6  572.04   82.09
   2   0  -6   -5.80   11.10
  -2   0   6   20.60    9.30
  -2   0   6   19.80    6.50
  -2   0   6    7.20    8.50
   0   0   6  318.17   48.10
   0   0  -6  324.77   47.70
   0   0   6  302.87   46.50
  -2   0  -6 1262.07  183.88
  -2   0  -6 1344.77  184.88
   2   0   6 1170.88  183.78
   2   0   6 1291.07  182.98
  -4   0  -6  742.93  100.19
  -4   0  -6  619.34   98.19
   4   0   6  649.04   98.69
   4   0   6  689.43   97.29
  -6   0  -6 1263.07  174.18
   6   0   6 1174.38  171.38
   6   0   6 1138.19  172.68
   8   0   6  563.94   89.09
  -8   0  -6  580.74   90.99
   8   0   6  626.24   87.69
 -10   0  -6  187.78   35.70
  10   0   6  204.68   31.60
 -12   0  -6   30.00   17.00
  12   0   6    0.40    8.40
 -14   0  -6  834.92  117.09
 -14   0  -6  732.23  118.09
 -14   0  -6  730.23  118.19
 -14   0  -6  771.82  116.79
  14   0   6  912.01  117.09
 -16   0  -6   76.39   17.20
 -16   0  -6   40.20   16.80
 -16   0  -6   58.49   19.30
 -16   0  -6   35.20   14.80
  16   0   6   79.59   16.80
 -16   0  -6   66.59   16.30
 -18   0  -6   22.00   14.20
  18   0   6   45.10   16.80
 -18   0  -6   43.50   16.30
  18   0   6   47.00   11.20
 -18   0  -6   49.10   18.50
 -18   0  -6   40.80   15.00
 -18   0  -6   52.09   20.40
 -20   0  -6  132.79   29.70
  20   0   6  164.68   29.60
 -20   0  -6  172.98   32.90
  20   0   6  195.68   32.10
 -20   0  -6  200.98   31.80
 -20   0  -6  137.89   30.60
  22   0   6  166.48   26.10
 -22   0  -6   73.29   26.50
 -22   0  -6  136.19   29.60
 -22   0  -6  127.99   23.40
  22   0   6  102.39   24.00
  24   0   6   37.30   17.60
 -24   0  -6   13.80   15.20
 -24   0  -6  -33.50   18.50
 -24   0  -6   19.70   16.20
 -26   0  -6    4.80    9.80
 -26   0  -6   44.60   20.90
  26   0   6   46.80   15.90
 -26   0  -6   34.80   16.90
 -28   0  -6    6.20   13.30
  28   0   6   10.80   10.40
 -28   0  -6   19.90   11.00
 -30   0  -6   24.90   11.40
 -31  -1   6  -18.10    7.90
 -31   1   6    6.30    8.00
 -29  -1   6   -4.30    9.60
  29  -1  -6   15.60   21.10
 -29   1   6   -3.10   12.40
 -27  -1   6   19.90   15.60
  27  -1  -6   51.89   29.10
 -27   1   6   27.20   10.90
 -25  -1   6   20.90   11.80
  25  -1  -6   37.30   27.00
 -25   1   6    7.30   11.60
 -25   1   6    0.00   13.60
  25   1  -6   -4.10   21.10
  23  -1  -6   11.30   22.00
 -23  -1   6   26.20   15.00
 -23  -1   6   -7.20   11.40
 -23  -1   6    9.40   13.10
 -23  -1   6  -13.60   27.80
 -23   1   6    3.40   11.20
 -23   1   6   -5.10   13.40
 -23   1   6    7.60   16.80
 -23   1   6  -15.60   10.80
 -23   1   6   18.20   13.30
  23   1  -6   -7.40   19.40
  21  -1  -6   42.30   19.80
 -21  -1   6   59.99   17.50
 -21  -1   6   59.89   24.10
 -21  -1   6   64.69   18.70
 -21  -1   6  109.49   16.00
  21  -1  -6   71.49   28.70
 -21   1   6   54.59   16.30
  21   1  -6   72.99   30.50
 -21   1   6   75.49   16.40
 -21   1   6   65.79   18.50
 -21   1   6   84.29   18.70
 -21   1   6   39.10   22.10
  21   1  -6   99.09   24.80
  19  -1  -6   25.90   13.60
  19  -1  -6   30.30   23.50
 -19  -1   6   48.10   10.80
 -19  -1   6   19.20   14.30
 -19  -1   6   51.99   21.40
  19  -1  -6   31.10   14.60
 -19  -1   6   55.89   14.30
 -19   1   6   40.20   12.20
  19   1  -6   23.20   27.80
 -19   1   6   27.10   18.30
  19   1  -6   27.80   16.60
 -19   1   6   24.80   13.60
 -19   1   6   38.90   13.50
 -19   1   6   53.29   12.60
 -17  -1   6  256.07   41.40
  17  -1  -6  209.48   35.20
  17  -1  -6  181.08   40.20
 -17   1   6  169.78   37.30
  17   1  -6  234.78   43.20
  15  -1  -6   59.19   16.50
 -15  -1   6   60.39   21.50
  15  -1  -6   53.39   21.40
 -15   1   6   36.60   18.10
  15   1  -6   77.89   23.00
 -13  -1   6   89.49   22.90
  13  -1  -6   99.69   24.00
  13  -1  -6   78.59   17.30
 -13   1   6   88.29   21.50
  13   1  -6   81.29   24.40
 -11  -1   6  155.98   28.10
  11  -1  -6  184.68   35.00
 -11  -1   6  168.58   32.60
  11  -1  -6  184.28   29.10
  11   1  -6  163.68   33.60
 -11   1   6  169.98   32.20
  -9  -1   6  122.59   24.30
   9  -1  -6  109.99   19.40
   9  -1  -6   74.69   23.40
  -9  -1   6  111.69   19.90
   9   1  -6  122.39   26.90
  -9   1   6  154.78   24.70
  -9   1   6  101.49   18.90
   7  -1  -6  474.85   69.69
   7  -1  -6  414.06   66.99
  -7  -1   6  453.45   69.39
  -7  -1   6  456.65   66.49
  -7   1   6  433.06   66.69
  -7   1   6  484.05   68.89
   7   1  -6  454.75   70.09
  -5  -1   6  833.22  121.89
  -5  -1   6  814.52  123.29
   5  -1  -6  841.52  123.99
  -5   1   6  804.22  121.89
  -5   1   6  855.01  123.59
   5   1  -6  886.31  123.59
   3  -1  -6  879.61  123.19
  -3  -1   6  812.92  122.29
  -3  -1   6  829.62  121.09
  -3   1   6  867.41  122.99
   3   1  -6  855.41  122.79
  -3   1   6  819.52  121.39
  -3   1   6  790.42  121.69
   1  -1  -6  532.85   80.39
  -1  -1   6  513.25   79.29
  -1  -1   6  531.05   78.09
  -1   1   6  547.75   78.79
   1   1  -6  530.15   79.29
  -1   1   6  586.04   80.29
  -1   1   6  524.95   79.29
   1  -1   6  582.84   81.99
  -1  -1  -6  554.54   84.09
   1  -1   6  526.35   83.09
   1  -1   6  568.44   82.09
  -1  -1  -6  560.84   84.39
   1   1   6  569.34   82.99
   1   1   6  582.34   84.19
   3  -1   6  472.85   73.69
  -3  -1  -6  555.94   75.79
  -3  -1  -6  509.75   75.29
   3   1   6  498.05   73.79
  -3   1  -6  555.64   76.39
   3   1   6  472.65   75.09
   5  -1   6  819.82  119.99
  -5  -1  -6  804.42  122.59
   5  -1   6  840.12  119.99
   5  -1   6  769.12  121.09
  -5  -1  -6  923.41  123.29
   5   1   6  828.02  120.89
   5   1   6  838.02  122.89
  -5   1  -6  871.81  123.49
  -7  -1  -6    0.30   13.50
  -7  -1  -6  -13.40   11.50
   7  -1   6   17.90    5.30
   7   1   6   27.90   12.30
   7   1   6    7.00    8.40
  -7   1  -6   14.20   14.00
  -9  -1  -6  621.34   95.59
   9  -1   6  635.64   91.29
   9   1   6  625.44   94.89
   9   1   6  626.24   92.19
  -9   1  -6  592.14   95.39
  11  -1   6  139.99   22.00
 -11  -1  -6  115.29   27.90
  11   1   6  115.99   23.00
 -11   1  -6  139.79   27.90
  11   1   6  175.88   30.60
 -13  -1  -6  288.07   56.49
 -13  -1  -6  322.87   50.19
  13  -1   6  337.77   49.00
 -13   1  -6  294.57   54.09
 -13   1  -6  299.57   50.79
  13   1   6  363.06   50.49
 -13   1  -6  307.37   50.49
 -15  -1  -6   -6.00   15.40
 -15  -1  -6  -15.60   12.90
 -15  -1  -6   14.40   11.40
  15  -1   6    7.30   11.10
 -15  -1  -6  -12.60   12.00
 -15  -1  -6    8.00   10.80
  15   1   6  -19.40   13.00
 -15   1  -6    7.40   14.70
 -15   1  -6   -3.00    7.00
  15   1   6   10.40    7.80
 -15   1  -6   19.20   14.80
 -15   1  -6   -5.80   12.30
 -15   1  -6    3.60   11.90
 -17  -1  -6  -11.60   11.40
 -17  -1  -6   -4.00   14.10
 -17  -1  -6    2.20   13.10
 -17  -1  -6   -9.70   11.40
 -17  -1  -6   -1.30   17.10
  17  -1   6   18.10   11.90
 -17   1  -6   -0.50   12.70
 -17   1  -6   -8.10   11.30
  17   1   6   37.30   16.10
 -17   1  -6  -17.30   15.80
  17   1   6   -7.70   11.20
 -17   1  -6   23.60   17.00
 -19  -1  -6  118.69   28.00
 -19  -1  -6  141.49   27.80
 -19  -1  -6  133.09   26.70
 -19  -1  -6  158.48   31.10
  19  -1   6  171.38   27.20
 -19  -1  -6  159.18   27.50
 -19   1  -6  133.79   27.20
 -19   1  -6  152.98   30.40
  19   1   6  167.98   28.00
  19   1   6  150.98   25.60
 -19   1  -6  105.59   30.40
 -19   1  -6  118.79   26.30
 -21  -1  -6   17.00   17.00
 -21  -1  -6   38.10   13.00
 -21  -1  -6   10.60   15.40
  21  -1   6   56.99   16.50
 -21  -1  -6   10.20   13.40
  21  -1   6   18.50   11.50
 -21   1  -6   42.30   20.60
  21   1   6    6.90   15.30
 -21   1  -6   14.90   11.50
  21   1   6   36.20   17.50
 -21   1  -6    3.60   15.30
 -23  -1  -6   26.30   22.90
 -23  -1  -6   -1.30   15.70
[truncated: 7,256,299 more chars]
